# Supplementary material for: Different transcriptome profiles between human retinoblastoma Y79 cells and an etoposide-resistant subline reveal a chemoresistance mechanism
Source: BMC Ophthalmol. 2020 Mar 6;20:92. doi: 10.1186/s12886-020-01348-6 (PMC7060629; doi:10.1186/s12886-020-01348-6)
Supplement: Supplementary file 1 — Additional file 1: Table S1. Primers of selected DEGs for real time QRT-PCR. [file 12886_2020_1348_MOESM1_ESM.xlsx]

## Sheet: Table S1
Table S1. Primers of selected DEGs for real time QRT-PCR
Gene	Direction	Sequence (5'-3')	Length(bp)	Tm(℃)	%GC
GAPDH	F	GCAAATTCCATGGCACCGT	19	59.4	52.6
	R	TCGCCCCACTTGATTTTGG	19	58.4	52.6
HIST1H4H	F	GGGCATCACTAAGCCAGCTA	20	63	55.0
	R	TTTGGCGTGCTCTGTGTAAG	20	62.8	50.0
RELN	F	ATGTGGTAAAGGCGTTCCTG	20	62.6	50.0
	R	ACGGGCTTTCAAGGGTATCT	20	62.5	50.0
ARHGAP9	F	CGTGCGCAACAAACTAAAGC	20	64.4	50.0
	R	GCTGGCAGAGTGATTCCAAC	20	63.6	55.0
DDIT4	F	AACACTTGTGTGCCAACCTG	20	62.5	50.0
	R	ACCAACTGGCTAGGCATCAG	20	63.0	55.0
HK2	F	TTCGCACTGAGTTTGACCAG	20	62.8	50.0
	R	TCACCAGGATAAGCCTCACC	20	62.8	50.0
STC1	F	TCAGCTGAAGTGGTTCGTTG	20	62.8	50.0
	R	GACGAATGCTTTTCCCTGAG	20	62.5	50.0
PFKFB4	F	ACTCGGGAGTTCAATGTTGG	20	62.7	50.0
	R	CTTCATTGTCGGGGAGAAAA	20	62.7	45.0
