# Supplementary material for: Different transcriptome profiles between human retinoblastoma Y79 cells and an etoposide-resistant subline reveal a chemoresistance mechanism
Source: BMC Ophthalmol. 2020 Mar 6;20:92. doi: 10.1186/s12886-020-01348-6 (PMC7060629; doi:10.1186/s12886-020-01348-6)
Supplement: Supplementary file 2 — Additional file 2: Table S2. The target sequence for short interfering RNA. [file 12886_2020_1348_MOESM2_ESM.xlsx]

## Sheet: Table S2
Table S2. The target sequence for short interfering RNA
Gene	Target sequence (5'-3')
HIST1H4H	GCAAGACCGTGACAGCAAT
	GCAAGGTTTTGCGCGATAA
	GCATCACTAAGCCAGCTAT
RELN	GGACTACTCTACCGATGGA
	GGATGCTTATTTCAAGAGA
	GGACAAGAATCACCATTGT
ARHGAP9	GTAACAGCCTGGTGTTCTA
	GGACGCTGCTTCTACATAA
	GCGTGCGCAACAAACTAAA
DDIT4	GATGCCTAGCCAGTTGGTA
	CGGAACAGCTGCTCATTGA
	GTGACCCTGAGGATGAACA
HK2	CTGTGAAGTTGGCCTCATT
	ACGACAGCATCATTGTTAA
	CTGGCTAACTTCATGGATA
STC1	GTGGTTCGTTGCCTCAACA
	AGACCACTGTGCCCAAACA
	GGATGTAGTACATCTGTAA
PFKFB4	GGAAGGTCCTCAACGAGAT
	CCAAGAGTCTAGCCCAGTT
	CGAGGAAATTCAGGATAAT
