# Supplementary material for: Different transcriptome profiles between human retinoblastoma Y79 cells and an etoposide-resistant subline reveal a chemoresistance mechanism
Source: BMC Ophthalmol. 2020 Mar 6;20:92. doi: 10.1186/s12886-020-01348-6 (PMC7060629; doi:10.1186/s12886-020-01348-6)
Supplement: Supplementary file 3 — Additional file 3: Table S3. A total of 57 downregulated and 467 upregulated genes in Y79/EDR as compared to parental Y79 cell line. Note: Bold, 20 downregulated and 20 upregulated genes with top log2FC. [file 12886_2020_1348_MOESM3_ESM.xlsx]

## Sheet: Table S3
Table S3. A total of 57 downregulated and 467 upregulated genes in Y79/EDR as compared to parental Y79 cell line
Gene ID	Gene symbol	Y79_FPKM	Y79/EDR_FPKM	FDR	log2FC	Regulated
Homo_sapiens_newGene_4972	--	1.45278	0.000824164	0	-5.79032	down
Homo_sapiens_newGene_3476	--	1.3444	0.0174643	0	-5.37671	down
Homo_sapiens_newGene_7029	--	0.269987	8.14915e-06	1.38742e-09	-4.84675	down
Homo_sapiens_newGene_9043	--	0.257668	0.018769	3.35968e-08	-3.51989	down
ENSG00000158406	HIST1H4H	8.601	1.90107	1.10853e-06	-2.16428	down
Homo_sapiens_newGene_66	--	1.19657	0.298084	4.76986e-10	-1.9798	down
Homo_sapiens_newGene_3978	--	0.594365	0.144065	3.99761e-09	-1.95602	down
Homo_sapiens_newGene_6723	--	0.324963	0.0897376	0.00335444	-1.80695	down
ENSG00000189056	RELN	13.0441	4.27044	0	-1.67017	down
ENSG00000123329	ARHGAP9	1.5478	0.627881	1.88029e-09	-1.66944	down
Homo_sapiens_newGene_8003	--	1.29434	0.413808	3.49109e-08	-1.65217	down
ENSG00000182732	RGS6	0.524524	0.112253	0.00142924	-1.62902	down
ENSG00000184144	CNTN2	0.566763	0.172631	1.60886e-11	-1.6185	down
ENSG00000186047	DLEU7	0.968609	0.371596	1.38235e-05	-1.59773	down
Homo_sapiens_newGene_9008	--	0.591418	0.193361	0.00122103	-1.58817	down
Homo_sapiens_newGene_1974	--	1.66967	0.626123	0	-1.57915	down
ENSG00000078018	MAP2	5.14048	2.12617	0	-1.55847	down
ENSG00000122180	MYOG	2.30701	0.777342	9.00367e-08	-1.52833	down
ENSG00000168748	CA7	1.57	0.543078	3.43758e-05	-1.47578	down
Homo_sapiens_newGene_1604	--	0.545987	0.195206	4.26524e-08	-1.45999	down
ENSG00000221866	PLXNA4	0.497065	0.201613	2.49371e-11	-1.44221	down
ENSG00000127928	GNGT1	6.85016	2.7271	1.1401e-05	-1.39724	down
ENSG00000198840	MT-ND3	7778.87	2994.66	0	-1.31781	down
ENSG00000139970	RTN1	1.37284	0.39794	0.000158976	-1.30655	down
Homo_sapiens_newGene_8992	--	0.814767	0.259585	0.00496156	-1.30465	down
ENSG00000084636	COL16A1	32.1281	13.3565	0	-1.29871	down
ENSG00000152217	SETBP1	2.89252	1.23224	0	-1.28883	down
ENSG00000203814	HIST2H2BF	2.09193	0.684768	0.000101134	-1.28121	down
ENSG00000166833	NAV2	0.598731	0.249494	5.05419e-07	-1.27142	down
Homo_sapiens_newGene_1600		1.55292	0.642151	6.82367e-06	-1.26015	down
ENSG00000107738	C10orf54	0.539769	0.439702	5.45638e-05	-1.25189	down
ENSG00000155974	GRIP1	4.2953	1.84177	2.22045e-16	-1.25157	down
ENSG00000060982	BCAT1	19.8291	8.97847	0	-1.23399	down
ENSG00000197822	OCLN	1.35275	0.523824	3.68595e-05	-1.17131	down
ENSG00000138435	CHRNA1	1.93661	0.807087	0.00103015	-1.16453	down
ENSG00000048545	GUCA1A	4.5013	2.04938	1.19832e-07	-1.15209	down
ENSG00000159650	UROC1	0.554477	0.278846	0.00119298	-1.15122	down
Homo_sapiens_newGene_8004	--	52.0799	29.3353	0	-1.13996	down
ENSG00000198727	MT-CYB	4045.98	1748.47	0	-1.12783	down
ENSG00000136099	PCDH8	0.890279	0.382735	0.000231921	-1.10597	down
ENSG00000244694	PTCHD4	1.63591	0.814826	8.25536e-05	-1.10213	down
ENSG00000036448	MYOM2	7.32469	3.45567	1.11022e-16	-1.09793	down
ENSG00000198763	MT-ND2	7853.13	3480.83	0	-1.09451	down
ENSG00000116016	EPAS1	6.97049	3.24894	1.33227e-15	-1.08574	down
ENSG00000198888	MT-ND1	10057.1	4518.33	0	-1.0563	down
ENSG00000122420	PTGFR	3.39488	1.69124	1.29861e-08	-1.04466	down
ENSG00000155657	TTN	36.9134	20.235	0	-1.04088	down
ENSG00000157087	ATP2B2	3.39379	1.708	4.18332e-13	-1.03813	down
Homo_sapiens_newGene_88	--	2.47308	1.21823	0.000202132	-1.036	down
ENSG00000173406	DAB1	8.85578	4.6992	9.02611e-14	-1.02522	down
ENSG00000170807	LMOD2	4.41335	2.02477	3.18249e-06	-1.02479	down
ENSG00000131171	SH3BGRL	55.2776	28.4242	8.88178e-16	-1.02063	down
ENSG00000185774	KCNIP4	10.6055	5.21737	3.8149e-10	-1.02026	down
ENSG00000143473	KCNH1	0.939859	0.466166	1.98667e-06	-1.0182	down
ENSG00000158089	GALNT14	45.7907	22.6766	2.22045e-16	-1.0117	down
ENSG00000172985	SH3RF3	4.47895	2.48023	2.43439e-12	-1.00851	down
ENSG00000125851	PCSK2	12.4012	6.04391	1.96398e-13	-1.0012	down
Homo_sapiens_newGene_10430	--	1.17795	2.54788	8.29668e-09	1.00332	up
ENSG00000147166	ITGB1BP2	1.11941	2.29177	0.00888917	1.00346	up
ENSG00000149654	CDH22	10.7099	20.793	4.44089e-16	1.00529	up
Homo_sapiens_newGene_5518	--	0.76556	1.54229	5.54789e-06	1.00711	up
ENSG00000183960	KCNH8	1.98644	4.14883	4.01883e-11	1.0092	up
ENSG00000166173	LARP6	2.20555	2.68522	0.000211016	1.01258	up
ENSG00000004838	ZMYND10	0.594426	1.57266	0.00187853	1.01319	up
Homo_sapiens_newGene_7052	--	1.45929	1.96796	0.00259518	1.0133	up
ENSG00000196562	SULF2	0.638436	1.31494	1.0957e-05	1.01726	up
ENSG00000120057	SFRP5	2.36909	4.72868	4.05888e-08	1.021	up
ENSG00000186654	PRR5	1.32855	2.74775	4.51907e-05	1.02452	up
ENSG00000120088	CRHR1	16.5291	32.9135	2.22045e-16	1.02788	up
ENSG00000198944	SOWAHA	0.637907	1.28819	0.00059497	1.02893	up
ENSG00000115548	KDM3A	18.3404	38.0147	0	1.03062	up
ENSG00000164938	TP53INP1	6.63619	13.8792	4.88498e-15	1.03131	up
ENSG00000121454	LHX4	13.6944	28.3616	0	1.0339	up
ENSG00000145901	TNIP1	13.6298	27.7033	1.11022e-16	1.03455	up
ENSG00000026025	VIM	105.04	216.206	0	1.03683	up
ENSG00000197321	SVIL	1.11498	2.34257	5.99965e-13	1.03753	up
ENSG00000165810	BTNL9	1.21018	2.33559	9.04133e-07	1.03845	up
ENSG00000104419	NDRG1	51.6149	103.471	0	1.04254	up
ENSG00000067992	PDK3	2.51619	4.92376	6.28401e-08	1.04395	up
ENSG00000176788	BASP1	36.5235	74.3755	0	1.04572	up
Homo_sapiens_newGene_7555	--	0.794428	1.66779	1.68462e-10	1.04668	up
ENSG00000130635	COL5A1	17.9864	36.4216	0	1.04786	up
ENSG00000187730	GABRD	17.1832	34.7191	1.11022e-16	1.0484	up
ENSG00000135048	TMEM2	0.564031	1.0624	2.3843e-05	1.05609	up
ENSG00000189067	LITAF	2.4062	5.2679	7.90939e-08	1.05768	up
ENSG00000115112	TFCP2L1	1.14957	2.30757	8.66374e-12	1.05835	up
ENSG00000165023	DIRAS2	0.535327	1.14797	0.000230259	1.05982	up
ENSG00000184163	FAM132A	0.861082	1.83338	0.00922928	1.06091	up
ENSG00000188916	FAM196A	2.4432	5.06915	3.33067e-16	1.06313	up
ENSG00000181790	ADGRB1	7.23701	14.5242	0	1.06408	up
ENSG00000101144	BMP7	2.68174	4.1534	1.14506e-10	1.0645	up
ENSG00000156113	KCNMA1	1.96465	4.12487	9.14069e-06	1.06503	up
ENSG00000069399	BCL3	2.28294	4.56558	1.43646e-09	1.06553	up
ENSG00000147251	DOCK11	3.31338	7.10743	1.55431e-15	1.06559	up
ENSG00000120875	DUSP4	3.46126	7.30093	2.55351e-15	1.06994	up
ENSG00000170425	ADORA2B	1.8272	3.73281	1.03132e-05	1.07281	up
ENSG00000183092	BEGAIN	0.631152	1.49627	0.000407914	1.0729	up
ENSG00000275074	NUDT18	3.70162	7.41127	1.83034e-11	1.07331	up
ENSG00000100106	TRIOBP	8.80262	12.2293	0	1.07376	up
ENSG00000137968	SLC44A5	2.25137	5.01632	3.75255e-14	1.07607	up
ENSG00000079739	PGM1	12.846	27.4989	0	1.07808	up
ENSG00000020633	RUNX3	0.860086	1.78392	2.16526e-07	1.07837	up
ENSG00000161653	NAGS	0.724438	1.51691	0.000399369	1.08295	up
ENSG00000111679	PTPN6	2.31341	5.04645	4.1573e-10	1.08302	up
ENSG00000164983	TMEM65	0.241583	0.524852	0.00571052	1.0837	up
ENSG00000096433	ITPR3	7.65309	16.3248	0	1.08509	up
ENSG00000132825	PPP1R3D	0.410484	0.866651	0.00818085	1.08742	up
ENSG00000137142	IGFBPL1	1.16221	2.29352	4.67202e-07	1.09005	up
ENSG00000128965	CHAC1	2.98333	6.59171	3.13404e-09	1.09092	up
Homo_sapiens_newGene_4619	--	1.07083	2.36715	0.000352557	1.09242	up
ENSG00000149260	CAPN5	1.32221	2.35462	7.65808e-09	1.09385	up
ENSG00000197555	SIPA1L1	7.48902	17.054	0	1.09462	up
ENSG00000091409	ITGA6	2.42142	5.51478	6.05072e-14	1.09566	up
ENSG00000101255	TRIB3	5.50186	10.7007	5.66214e-15	1.10082	up
ENSG00000183722	LHFP	4.34168	9.48354	1.94578e-12	1.10108	up
ENSG00000184307	ZDHHC23	0.941535	2.39601	5.46163e-07	1.10462	up
ENSG00000118515	SGK1	2.47125	5.38307	3.36004e-09	1.10581	up
ENSG00000182718	ANXA2	4.01859	9.76634	1.3148e-05	1.10673	up
ENSG00000204524	ZNF805	0.65564	1.45345	9.81667e-06	1.11228	up
ENSG00000158270	COLEC12	0.210986	0.467862	0.00715932	1.11627	up
ENSG00000166002	SMCO4	2.49694	10.0645	0.000161106	1.11657	up
ENSG00000117122	MFAP2	3.3469	7.06255	4.94981e-08	1.1182	up
ENSG00000106415	GLCCI1	17.1959	37.1593	0	1.11903	up
ENSG00000123384	LRP1	1.90555	4.04425	0	1.12353	up
ENSG00000069712	KIAA1107	0.89031	1.91802	2.77212e-08	1.12393	up
ENSG00000261150	EPPK1	0.0582675	0.124593	0.00437529	1.12447	up
Homo_sapiens_newGene_3995	--	0.395359	0.854045	0.00190877	1.12637	up
ENSG00000166428	PLD4	0.502081	2.22072	4.45561e-06	1.12924	up
ENSG00000131724	IL13RA1	0.414401	0.934028	0.00239792	1.13011	up
ENSG00000006016	CRLF1	18.6104	38.5603	0	1.13222	up
ENSG00000134250	NOTCH2	0.333401	0.676051	8.22275e-08	1.13851	up
Homo_sapiens_newGene_10374	--	2.17708	4.0056	0	1.13902	up
ENSG00000181649	PHLDA2	2.17382	4.62639	4.04049e-05	1.14166	up
ENSG00000097096	SYDE2	0.303928	0.711967	0.000201406	1.14424	up
ENSG00000107821	KAZALD1	1.08884	1.74871	3.51864e-09	1.14629	up
ENSG00000127863	TNFRSF19	2.71176	5.94134	9.52571e-14	1.14889	up
ENSG00000137198	GMPR	1.0103	2.2919	0.000272525	1.14966	up
ENSG00000157168	NRG1	1.32518	3.5351	1.03807e-07	1.14975	up
Homo_sapiens_newGene_6716	--	0.483232	1.16658	0.00129599	1.14997	up
ENSG00000061273	HDAC7	2.63606	5.90533	2.22045e-16	1.15308	up
ENSG00000143333	RGS16	18.8309	42.3063	0	1.15476	up
ENSG00000184557	SOCS3	0.532195	1.18137	0.000175083	1.15501	up
ENSG00000115657	ABCB6	16.6041	36.7992	0	1.15815	up
ENSG00000116661	FBXO2	0.823102	1.93258	0.000901947	1.1584	up
ENSG00000184785	SMIM10	0.957425	2.17233	0.00203736	1.15933	up
ENSG00000126822	PLEKHG3	1.16761	2.61175	2.13241e-12	1.16063	up
ENSG00000151090	THRB	4.06952	8.91848	0	1.16216	up
ENSG00000162729	IGSF8	5.41059	12.1053	0	1.16424	up
ENSG00000117394	SLC2A1	21.3502	47.3911	0	1.16528	up
ENSG00000131771	PPP1R1B	3.30361	7.4666	1.58762e-13	1.16695	up
ENSG00000099834	CDHR5	0.283409	0.620336	0.00140582	1.16813	up
ENSG00000152503	TRIM36	1.10634	2.23663	1.22236e-07	1.16955	up
ENSG00000158748	HTR6	0.692978	1.82093	3.29855e-08	1.17049	up
ENSG00000143842	SOX13	1.5244	3.46171	5.35572e-13	1.17168	up
ENSG00000054598	FOXC1	0.499914	1.10137	9.14317e-06	1.17246	up
Homo_sapiens_newGene_3935	--	0.915103	2.04188	5.79792e-05	1.17324	up
ENSG00000203867	RBM20	0.300642	0.657451	1.92119e-05	1.17575	up
Homo_sapiens_newGene_67	--	0.47384	1.10836	1.94624e-08	1.18569	up
ENSG00000196968	FUT11	4.63439	10.4386	4.44089e-16	1.18696	up
ENSG00000119514	GALNT12	0.847581	1.96701	2.15692e-05	1.19159	up
Homo_sapiens_newGene_1585	--	0.905747	2.0853	2.62099e-07	1.19559	up
ENSG00000144550	CPNE9	1.24842	2.57579	7.01315e-07	1.19679	up
ENSG00000153404	PLEKHG4B	1.39569	2.40479	2.93305e-10	1.19725	up
ENSG00000141639	MAPK4	0.59067	1.13427	5.18568e-05	1.19922	up
ENSG00000144596	GRIP2	0.446644	1.03004	2.36585e-10	1.19986	up
ENSG00000135299	ANKRD6	0.848432	1.0203	6.37072e-06	1.2019	up
ENSG00000086062	B4GALT1	1.33007	3.3146	1.48715e-10	1.20395	up
ENSG00000164251	F2RL1	0.568574	1.29892	0.000718745	1.20455	up
ENSG00000007237	GAS7	4.52377	9.97373	0	1.20607	up
ENSG00000119139	TJP2	0.874692	1.65839	5.19111e-10	1.21245	up
ENSG00000150594	ADRA2A	0.747487	1.68921	3.95925e-08	1.21263	up
Homo_sapiens_newGene_3934	--	0.842471	1.94675	0.00734612	1.2153	up
ENSG00000138821	SLC39A8	0.784595	1.84233	3.98327e-06	1.21657	up
ENSG00000143878	RHOB	21.0372	48.2084	0	1.21898	up
ENSG00000164096	C4orf3	18.1378	41.02	0	1.21937	up
Homo_sapiens_newGene_1566	--	0.431494	1.03804	0.00942533	1.22445	up
ENSG00000171227	TMEM37	1.08643	1.85527	0.00260063	1.22549	up
ENSG00000154330	PGM5	0.429281	1.0228	0.000135466	1.22721	up
ENSG00000123453	SARDH	3.9933	8.0751	0	1.22912	up
ENSG00000102359	SRPX2	0.492719	1.15966	0.00156654	1.22994	up
ENSG00000117305	HMGCL	2.6722	6.45219	3.54649e-11	1.23078	up
ENSG00000116717	GADD45A	21.9023	52.044	0	1.23357	up
ENSG00000135766	EGLN1	8.45097	19.8416	0	1.23484	up
ENSG00000154930	ACSS1	0.743928	1.71047	6.34811e-09	1.23646	up
Homo_sapiens_newGene_8001	--	0.802722	1.95091	4.95159e-14	1.24011	up
ENSG00000049540	ELN	1.74906	4.2679	4.95159e-14	1.24011	up
ENSG00000150907	FOXO1	0.746992	1.76241	2.71893e-10	1.24116	up
ENSG00000163617	KIAA1407	0.421632	0.863399	0.00118882	1.24236	up
ENSG00000188779	SKOR1	0.958338	2.52541	1.44151e-12	1.24281	up
ENSG00000120913	PDLIM2	14.9231	32.9708	0	1.24485	up
ENSG00000142694	EVA1B	3.82423	7.93427	0	1.24927	up
ENSG00000196337	CGB7	0.724066	1.40443	7.69919e-07	1.25194	up
ENSG00000115884	SDC1	4.40386	10.0275	0	1.25231	up
ENSG00000177098	SCN4B	0.373263	0.887113	7.66695e-06	1.25281	up
ENSG00000119782	FKBP1B	1.09351	2.54959	0.00532336	1.254	up
Homo_sapiens_newGene_6709	--	3.91238	9.25017	0	1.2553	up
ENSG00000181291	TMEM132E	0.446323	1.22549	1.26121e-08	1.26	up
ENSG00000172260	NEGR1	1.76776	2.43634	4.6635e-11	1.26232	up
ENSG00000185215	TNFAIP2	0.647893	1.22336	3.07665e-08	1.28074	up
ENSG00000184697	CLDN6	0.870815	2.33429	0.000194648	1.28304	up
ENSG00000143858	SYT2	0.445471	1.10368	6.00541e-11	1.28658	up
ENSG00000214193	SH3D21	4.1297	9.92489	0	1.28945	up
ENSG00000125354	2017-09-06	3.44691	7.74816	0	1.28976	up
ENSG00000142449	FBN3	0.54094	1.29193	1.44329e-15	1.29019	up
ENSG00000145632	PLK2	0.990768	2.48298	7.10007e-10	1.29266	up
ENSG00000132821	VSTM2L	0.588533	1.19445	0.00117981	1.29297	up
ENSG00000182240	BACE2	2.12251	4.84118	0	1.29376	up
ENSG00000167434	CA4	1.51727	3.98302	1.96841e-07	1.29558	up
ENSG00000169860	P2RY1	0.870094	2.17605	1.51101e-13	1.30125	up
ENSG00000102144	PGK1	148.366	375.061	0	1.30707	up
ENSG00000145526	CDH18	0.56004	1.29234	1.94991e-05	1.3131	up
ENSG00000074317	SNCB	4.55871	11.7504	0	1.32035	up
ENSG00000087116	ADAMTS2	0.304019	0.884487	0.000102059	1.32667	up
ENSG00000134438	RAX	15.6568	37.6203	0	1.32792	up
ENSG00000183160	TMEM119	1.10355	1.69819	2.59959e-07	1.32862	up
ENSG00000104722	NEFM	14.9034	41.0727	0	1.32956	up
ENSG00000103184	SEC14L5	0.490895	1.24158	9.09728e-12	1.33224	up
ENSG00000142173	COL6A2	3.97253	9.93006	0	1.33363	up
ENSG00000198626	RYR2	0.191726	0.676304	5.72858e-09	1.33514	up
ENSG00000105784	RUNDC3B	0.680428	1.80146	4.58233e-08	1.33553	up
ENSG00000168675	LDLRAD4	12.6268	30.7733	0	1.3357	up
ENSG00000134955	SLC37A2	0.187176	0.46974	0.0044779	1.34035	up
ENSG00000112276	BVES	0.312774	0.933222	2.09492e-05	1.34241	up
ENSG00000174343	CHRNA9	0.881565	2.18717	2.92466e-10	1.34466	up
ENSG00000183628	DGCR6	7.02944	18.5861	0	1.34485	up
ENSG00000175745	NR2F1	1.35775	3.07755	1.45439e-14	1.35167	up
ENSG00000143590	EFNA3	1.75193	4.74818	1.94752e-10	1.35719	up
ENSG00000187902	SHISA7	0.139086	0.351387	0.000747921	1.36039	up
ENSG00000153904	DDAH1	1.40679	3.6666	1.57652e-14	1.36831	up
ENSG00000164056	SPRY1	3.19863	7.39315	0	1.37002	up
ENSG00000158769	F11R	1.96032	4.72626	0	1.37081	up
ENSG00000085117	CD82	0.731194	1.43714	0.000551069	1.37424	up
ENSG00000129965	INS-IGF2	1.12517	2.89424	0	1.37617	up
ENSG00000074211	PPP2R2C	0.268071	0.607331	0.000925402	1.37638	up
ENSG00000124942	AHNAK	0.198098	0.503904	3.33067e-16	1.38275	up
Homo_sapiens_newGene_3438	--	0.306652	0.794953	0.00014885	1.38306	up
ENSG00000186352	ANKRD37	11.5838	28.8632	0	1.38569	up
ENSG00000128346	C22orf23	0.780777	1.97863	4.72915e-06	1.38628	up
ENSG00000161509	GRIN2C	1.21031	2.96612	0	1.38734	up
ENSG00000053918	KCNQ1	0.615775	1.72813	5.19461e-08	1.39125	up
ENSG00000277586	NEFL	30.0756	81.4821	0	1.39485	up
ENSG00000130513	GDF15	22.3943	57.019	0	1.3956	up
ENSG00000106123	EPHB6	0.690728	1.20602	3.86704e-09	1.39977	up
ENSG00000154645	CHODL	0.424807	1.15466	0.000549193	1.41419	up
ENSG00000166821	PEX11A	0.968385	3.50109	1.98201e-09	1.42677	up
ENSG00000122870	BICC1	0.801732	0.826882	2.34643e-07	1.42724	up
ENSG00000157978	LDLRAP1	0.400816	0.894068	2.74871e-05	1.42797	up
ENSG00000157978		0.400816	0.894068	2.74871e-05	1.42797	up
ENSG00000090013	BLVRB	2.63295	7.18892	2.55039e-11	1.43154	up
ENSG00000134996	OSTF1	0.585087	1.6718	0.0047459	1.43553	up
ENSG00000151615	POU4F2	1.00951	2.72298	1.80633e-13	1.43834	up
Homo_sapiens_newGene_5516	--	0.330418	0.89433	0.00835251	1.44272	up
ENSG00000171940	ZNF217	1.36988	2.87422	1.11022e-16	1.44346	up
ENSG00000075461	CACNG4	1.33291	3.66353	0	1.44809	up
ENSG00000165568	AKR1E2	0.583762	1.83672	0.000486993	1.44883	up
ENSG00000115414	FN1	0.158914	0.433221	2.11832e-07	1.45338	up
ENSG00000133019	CHRM3	0.784097	1.76392	2.11832e-07	1.45338	up
ENSG00000187122	SLIT1	0.185191	0.481131	1.29962e-08	1.45404	up
ENSG00000115844	DLX2	0.919594	2.47935	2.27982e-11	1.45463	up
ENSG00000124006	OBSL1	15.0373	42.2328	0	1.45695	up
ENSG00000163673	DCLK3	0.146155	0.413206	0.000139867	1.46074	up
ENSG00000057704	TMCC3	0.125959	0.365039	0.00595575	1.46192	up
ENSG00000056972	TRAF3IP2	0.388866	1.50929	0.00140641	1.46291	up
ENSG00000152256	PDK1	10.5699	27.7612	0	1.47557	up
ENSG00000167549	CORO6	0.583321	1.50336	5.76367e-09	1.47578	up
ENSG00000103241	FOXF1	0.190374	0.533188	0.00666877	1.4764	up
ENSG00000078399	HOXA9	0.319476	0.880306	0.00100707	1.47947	up
ENSG00000197859	ADAMTSL2	2.03689	5.607	0	1.48068	up
Homo_sapiens_newGene_57	--	0.361153	1.04883	8.25752e-11	1.4819	up
ENSG00000156869	FRRS1	0.720863	2.08022	4.60001e-08	1.48277	up
ENSG00000088367	EPB41L1	1.44514	3.80928	0	1.48362	up
ENSG00000167178	ISLR2	0.359312	1.67147	1.23672e-09	1.48377	up
ENSG00000171219	CDC42BPG	1.22878	3.44128	0	1.48525	up
ENSG00000151623	NR3C2	0.149942	0.387382	0.00472238	1.49586	up
ENSG00000187017	ESPN	1.53405	4.55933	0	1.49938	up
Homo_sapiens_newGene_3982		1.11159	3.22445	0.00191644	1.50302	up
ENSG00000074181	NOTCH3	1.26593	3.50433	0	1.50555	up
ENSG00000137962	ARHGAP29	0.138613	0.433888	0.000792545	1.50922	up
ENSG00000121361	KCNJ8	0.694968	2.02072	1.47081e-08	1.51507	up
ENSG00000182389	CACNB4	0.171958	0.362859	0.00212217	1.51803	up
ENSG00000125533	BHLHE23	3.78915	10.2874	0	1.5327	up
ENSG00000170837	GPR27	0.354313	1.02893	0.000102541	1.53397	up
ENSG00000007516	BAIAP3	1.05258	2.71902	0	1.53739	up
ENSG00000183785	TUBA8	0.483019	1.48963	2.99185e-05	1.53895	up
ENSG00000109046	WSB1	45.13	134.154	0	1.54273	up
ENSG00000164379	FOXQ1	0.709737	1.97676	8.93691e-09	1.54507	up
ENSG00000151012	SLC7A11	0.884185	2.66984	0	1.54576	up
ENSG00000206344	HCG27	0.410488	1.14339	0.00259527	1.55102	up
ENSG00000170271	FAXDC2	0.229958	0.651628	0.000676281	1.55572	up
ENSG00000068971	PPP2R5B	3.82662	11.5081	0	1.55985	up
ENSG00000130829	DUSP9	4.63451	12.5412	0	1.5694	up
ENSG00000131094	C1QL1	7.6176	21.6451	0	1.57187	up
ENSG00000090776	EFNB1	0.703034	2.07801	1.33227e-15	1.57762	up
ENSG00000167612	ANKRD33	3.69465	11.1483	0	1.58012	up
ENSG00000091656	ZFHX4	0.313261	0.95455	0	1.58643	up
ENSG00000149295	DRD2	3.52502	10.9745	0	1.5898	up
ENSG00000138136	LBX1	0.265688	0.776624	1.17881e-05	1.591	up
ENSG00000166532	RIMKLB	0.309758	1.03155	1.17881e-05	1.591	up
ENSG00000272636	DOC2B	0.187482	0.550248	2.93595e-09	1.59264	up
ENSG00000130518	KIAA1683	0.295128	0.873375	9.53703e-11	1.59305	up
Homo_sapiens_newGene_9088	--	1.87111	5.00096	0	1.59425	up
ENSG00000069696	DRD4	2.89889	8.27945	0	1.59929	up
ENSG00000136535	TBR1	0.167529	0.525342	0.000563992	1.6074	up
ENSG00000159885	ZNF222	0.426006	1.50251	0.000563992	1.6074	up
ENSG00000136378	ADAMTS7	0.682302	2.0129	0	1.60822	up
ENSG00000096696	DSP	4.83621	14.6793	0	1.61003	up
Homo_sapiens_newGene_4977	--	2.00705	7.07543	9.63574e-12	1.61216	up
ENSG00000077092	RARB	1.05904	2.77571	2.86993e-13	1.61528	up
ENSG00000125266	EFNB2	0.519629	1.63428	3.71925e-14	1.62949	up
ENSG00000163435	ELF3	0.556795	2.16611	3.66041e-13	1.63313	up
ENSG00000205129	C4orf47	1.00842	3.27555	1.47536e-07	1.63431	up
ENSG00000182247	UBE2E2	0.447694	2.82579	0.000176436	1.64105	up
ENSG00000196358	NTNG2	20.8116	56.3959	0	1.64527	up
ENSG00000162772	ATF3	4.28829	13.4213	0	1.64764	up
ENSG00000164484	TMEM200A	1.02924	2.91856	0	1.66414	up
ENSG00000184343	SRPK3	1.96015	4.99667	0	1.67462	up
ENSG00000069812	HES2	0.307072	1.16785	8.17247e-08	1.6793	up
ENSG00000188385	JAKMIP3	0.250296	0.824649	1.52101e-14	1.67973	up
ENSG00000173890	GPR160	1.90841	5.70817	0	1.68214	up
ENSG00000165731	RET	0.0825632	0.308572	0.00456563	1.6825	up
ENSG00000123454	DBH	0.581193	1.85761	6.92779e-14	1.68582	up
ENSG00000171094	ALK	0.430782	0.973488	4.44089e-15	1.68708	up
ENSG00000176383	B3GNT4	0.229516	0.948791	3.49916e-06	1.68762	up
ENSG00000107902	LHPP	3.02741	8.42314	0	1.68822	up
ENSG00000179348	GATA2	0.58158	1.91324	1.88738e-14	1.69345	up
ENSG00000260230	FRRS1L	0.33197	1.10187	6.77236e-15	1.69534	up
ENSG00000183775	KCTD16	0.106639	0.274403	0.00193849	1.7002	up
ENSG00000074527	NTN4	0.239202	0.847945	2.45835e-06	1.70096	up
ENSG00000116815	CD58	0.855933	2.66923	0.000216607	1.70192	up
ENSG00000143217	PVRL4	0.39124	1.28401	1.2899e-11	1.71262	up
ENSG00000112715	VEGFA	17.3765	54.4952	0	1.71444	up
ENSG00000141448	GATA6	0.425504	1.45922	2.22744e-12	1.71924	up
ENSG00000153113	CAST	0.858784	3.0494	0	1.72007	up
ENSG00000114923	SLC4A3	0.313985	1.08424	6.10623e-15	1.7215	up
Homo_sapiens_newGene_2404	--	0.945882	2.51201	1.02474e-13	1.73203	up
Homo_sapiens_newGene_7573	--	1.85877	6.27102	2.17922e-08	1.73464	up
ENSG00000100505	TRIM9	2.18143	7.42772	0	1.74228	up
Homo_sapiens_newGene_8541	--	0.332832	1.13033	6.77902e-13	1.74588	up
ENSG00000071073	MGAT4A	0.449302	1.57766	1.46549e-14	1.7576	up
ENSG00000186642	PDE2A	1.31307	4.50716	0	1.76112	up
ENSG00000187068	C3orf70	0.229148	0.797203	5.31269e-10	1.76343	up
ENSG00000072682	P4HA2	7.16789	23.8908	0	1.76353	up
ENSG00000013619	MAMLD1	0.170464	0.594292	9.41219e-08	1.76436	up
ENSG00000135245	HILPDA	12.67	44.6842	0	1.77076	up
ENSG00000154319	FAM167A	1.51783	5.33716	0	1.77378	up
ENSG00000166147	FBN1	0.0826666	0.354509	3.96047e-09	1.78611	up
ENSG00000145358	DDIT4L	2.72492	9.968	0	1.80169	up
ENSG00000133477	FAM83F	0.0721575	0.30158	0.000272002	1.80457	up
ENSG00000100346	CACNA1I	0.142377	0.496519	2.22045e-16	1.81947	up
ENSG00000121297	TSHZ3	0.765066	2.06934	0	1.82389	up
ENSG00000177606	JUN	3.60019	12.729	0	1.83272	up
ENSG00000140481	CCDC33	0.276062	1.0658	1.12143e-08	1.83272	up
ENSG00000124493	GRM4	1.43885	5.09293	0	1.84511	up
Homo_sapiens_newGene_7061	--	0.414736	1.38264	2.77556e-13	1.84894	up
ENSG00000100379	KCTD17	3.72096	13.82	0	1.85345	up
ENSG00000161921	CXCL16	0.433863	1.568	1.58893e-08	1.85693	up
ENSG00000101197	BIRC7	0.73502	2.74458	2.70894e-14	1.86015	up
Homo_sapiens_newGene_6544	--	0.407653	1.62057	0.000296087	1.86861	up
ENSG00000089159	PXN	5.90318	21.6995	0	1.87275	up
ENSG00000135824	RGS8	0.091726	0.589764	1.5672e-05	1.87731	up
ENSG00000091428	RAPGEF4	0.452792	2.09024	1.22125e-15	1.87818	up
ENSG00000157214	STEAP2	0.132868	0.440878	5.45334e-05	1.88295	up
ENSG00000163888	CAMK2N2	0.956067	3.37436	1.88738e-15	1.88623	up
ENSG00000203805	PPAPDC1A	0.535038	1.66371	1.4162e-07	1.90618	up
ENSG00000124772	CPNE5	0.811159	3.35451	1.77636e-15	1.90738	up
ENSG00000090539	CHRD	0.281472	1.00212	2.18048e-13	1.90922	up
ENSG00000139915	MDGA2	0.793934	2.26137	0	1.91221	up
ENSG00000181284	TMEM102	0.24637	0.95378	3.15476e-06	1.91611	up
ENSG00000085831	TTC39A	0.424741	1.6283	6.30604e-10	1.91911	up
ENSG00000105137	SYDE1	0.278074	1.04893	2.06057e-13	1.92237	up
ENSG00000110841	PPFIBP1	0.59136	1.93155	0	1.93056	up
ENSG00000109107	ALDOC	20.9908	78.9223	0	1.93259	up
ENSG00000100314	CABP7	0.906409	3.33443	0	1.94041	up
ENSG00000162433	AK4	10.2133	39.5139	0	1.95345	up
ENSG00000131055	COX4I2	1.48671	7.02581	2.80109e-11	1.95485	up
ENSG00000137575	SDCBP	0.338615	1.46696	2.10413e-06	1.96205	up
ENSG00000146054	TRIM7	0.296224	0.834161	8.15389e-10	1.96699	up
ENSG00000059804	SLC2A3	2.66337	10.6887	0	1.98114	up
ENSG00000080573	COL5A3	0.927737	3.58712	0	1.99291	up
ENSG00000137819	PAQR5	1.3253	5.93613	0	2.00667	up
Homo_sapiens_newGene_41		0.282404	1.15733	1.59614e-05	2.01067	up
ENSG00000168743	NPNT	0.127832	1.17969	0.0012142	2.01081	up
ENSG00000198719	DLL1	0.360279	1.51535	0	2.02874	up
ENSG00000183578	TNFAIP8L3	0.122221	0.562992	0.000777836	2.03698	up
ENSG00000132429	POPDC3	0.269037	1.18721	0.00192055	2.03906	up
Homo_sapiens_newGene_1112	--	0.650818	2.90015	0	2.04154	up
ENSG00000114023	FAM162A	28.9185	118.894	0	2.04492	up
ENSG00000172318	B3GALT1	0.216427	0.942482	2.05864e-11	2.05153	up
ENSG00000071967	CYBRD1	0.358114	1.08227	3.24958e-10	2.05683	up
Homo_sapiens_newGene_1980	--	0.364772	1.94826	7.25409e-12	2.0602	up
ENSG00000176171	BNIP3	24.813	102.747	0	2.06104	up
ENSG00000176222	ZNF404	0.2582	1.13865	5.54128e-05	2.07823	up
ENSG00000186868	MAPT	0.920665	4.31853	0	2.07827	up
ENSG00000215218	UBE2QL1	0.0909413	0.420638	6.6248e-06	2.09015	up
ENSG00000049323	LTBP1	0.0569703	0.314346	3.56384e-05	2.10004	up
ENSG00000128641	MYO1B	1.56972	7.15032	0	2.10031	up
ENSG00000114480	GBE1	7.0639	29.5911	0	2.10586	up
ENSG00000260596	DUX4	0.169686	0.625463	0.000201828	2.11273	up
ENSG00000100739	BDKRB1	0.0716621	0.359681	9.85453e-06	2.11509	up
ENSG00000143847	PPFIA4	8.51805	34.2872	0	2.12027	up
ENSG00000127084	FGD3	0.0742216	0.341843	2.28845e-05	2.12153	up
ENSG00000134207	SYT6	0.12219	0.445263	1.23149e-06	2.12221	up
ENSG00000070159	PTPN3	0.065235	0.295664	1.23149e-06	2.12221	up
ENSG00000170775	GPR37	0.15665	0.702875	1.63467e-07	2.12793	up
ENSG00000077943	ITGA8	0.037429	0.181935	0.00120965	2.1296	up
ENSG00000142959	BEST4	0.11165	0.362272	0.00120965	2.1296	up
ENSG00000185666	SYN3	0.50602	3.80276	0	2.13107	up
ENSG00000076344	RGS11	0.0819741	0.373059	0.00302958	2.14031	up
ENSG00000157782	CABP1	0.460538	2.03611	7.40674e-12	2.14112	up
ENSG00000164659	KIAA1324L	0.952251	3.7534	0	2.1572	up
ENSG00000160471	COX6B2	2.89622	12.3874	0	2.15747	up
ENSG00000183049	CAMK1D	1.23118	5.53799	0	2.16037	up
ENSG00000152128	TMEM163	0.188606	0.906319	8.13177e-05	2.16111	up
ENSG00000180628	PCGF5	0.326739	0.998815	8.13177e-05	2.16111	up
ENSG00000151067	CACNA1C	0.475153	2.25678	0	2.16172	up
ENSG00000170017	ALCAM	0.425357	1.43496	0	2.16197	up
ENSG00000129757	CDKN1C	64.9588	275.748	0	2.16782	up
ENSG00000184613	NELL2	0.265666	0.487235	2.1855e-05	2.17346	up
Homo_sapiens_newGene_1941	--	1.12233	1.41124	4.51283e-12	2.17699	up
ENSG00000136928	GABBR2	1.01457	3.67498	0	2.20443	up
ENSG00000111052	LIN7A	0.115677	0.356108	3.25419e-05	2.20793	up
ENSG00000161958	FGF11	11.1202	44.7591	0	2.21231	up
ENSG00000080031	PTPRH	0.198036	1.01873	2.24265e-13	2.23186	up
ENSG00000071909	MYO3B	0.192234	1.05335	0	2.25318	up
ENSG00000196990	FAM163B	0.574028	3.93045	0	2.26263	up
ENSG00000128606	LRRC17	0.191309	1.38524	9.9101e-07	2.2636	up
ENSG00000154556	SORBS2	0.268461	1.03776	0.000684094	2.31308	up
ENSG00000106688	SLC1A1	0.202358	1.05652	4.09672e-13	2.31505	up
ENSG00000170525	PFKFB3	7.21122	31.1576	0	2.31971	up
Homo_sapiens_newGene_3994	--	0.0697789	0.388397	2.76075e-05	2.34119	up
ENSG00000185737	NRG3	0.257729	1.2282	1.7659e-11	2.36201	up
ENSG00000148386	LCN9	0.180873	1.05253	1.69122e-10	2.36486	up
Homo_sapiens_newGene_1940	--	0.134869	0.786108	0.00102969	2.37697	up
ENSG00000168280	KIF5C	0.312223	1.46122	0	2.39412	up
ENSG00000166923	GREM1	0.0535025	0.364504	1.77284e-06	2.40694	up
ENSG00000176658	MYO1D	0.512233	3.22407	0	2.41037	up
ENSG00000100033	PRODH	9.22604	49.9547	0	2.41751	up
ENSG00000057294	PKP2	0.0524703	0.25211	0.000375568	2.4402	up
ENSG00000100292	HMOX1	0.309592	1.73054	5.66214e-15	2.45026	up
ENSG00000100504	PYGL	0.20761	1.14754	4.44089e-16	2.45163	up
ENSG00000064300	NGFR	0.0814319	0.447461	6.43154e-09	2.46192	up
ENSG00000123307	NEUROD4	0.0808645	0.478212	9.17396e-06	2.4706	up
ENSG00000078295	ADCY2	1.09504	6.95255	0	2.48161	up
ENSG00000065618	COL17A1	0.0429128	0.234414	5.601e-06	2.49499	up
ENSG00000182575	NXPH3	0.293752	1.56854	0	2.49685	up
Homo_sapiens_newGene_1084	--	0.297409	0.867889	5.73543e-07	2.52568	up
ENSG00000204950	LRRC10B	0.822893	4.64956	0	2.53351	up
Homo_sapiens_newGene_7572	--	0.579273	2.4517	0	2.54121	up
ENSG00000187848	P2RX2	0.142834	0.96947	1.11181e-08	2.55431	up
ENSG00000125895	TMEM74B	0.770851	4.82592	0	2.58136	up
Homo_sapiens_newGene_6529	--	0.18446	1.24634	8.06165e-10	2.59045	up
ENSG00000135919	SERPINE2	3.31385	20.8134	0	2.61298	up
ENSG00000127528	KLF2	0.28823	1.37738	2.62013e-14	2.61499	up
ENSG00000170412	GPRC5C	0.430166	2.53499	0	2.66198	up
ENSG00000121966	CXCR4	2.51659	16.415	0	2.69718	up
Homo_sapiens_newGene_1581	--	1.35419	8.94974	0	2.71372	up
ENSG00000170684	ZNF296	0.286949	1.94521	0	2.75716	up
ENSG00000168209	DDIT4	51.258	346.838	0	2.75904	up
ENSG00000159399	HK2	22.6403	161.798	0	2.81283	up
ENSG00000110328	GALNT18	0.0598788	0.471534	2.75995e-07	2.81887	up
ENSG00000159167	STC1	2.74218	18.9295	0	2.83024	up
ENSG00000122884	P4HA1	4.77842	36.4321	0	2.86588	up
ENSG00000148123	RP11-35N6.1	0.0781593	0.6528	9.74482e-07	2.87183	up
ENSG00000183876	ARSI	0.055175	0.3042	1.03554e-05	2.8798	up
Homo_sapiens_newGene_1562	--	0.497106	7.02814	0	2.88909	up
ENSG00000167772	ANGPTL4	0.477195	4.81694	0	2.9336	up
ENSG00000178573	MAF	0.0554287	0.291589	1.96355e-07	2.94759	up
ENSG00000070182	SPTB	0.0362085	0.357819	0	3.01358	up
ENSG00000135842	FAM129A	0.149865	1.15824	0	3.0546	up
ENSG00000213626	LBH	0.380139	3.39863	0	3.11247	up
ENSG00000149403	GRIK4	0.347581	2.41902	0	3.13245	up
ENSG00000214978	RP11-477N12.3	0.447451	3.97333	0	3.17919	up
ENSG00000115155	OTOF	0.276435	1.09393	0	3.19283	up
ENSG00000178568	ERBB4	0.0634756	0.190541	5.34988e-10	3.19561	up
ENSG00000196083	IL1RAP	0.0730987	0.714047	8.36969e-09	3.2215	up
Homo_sapiens_newGene_9909	--	2.21878	21.6688	0	3.22287	up
ENSG00000105143	SLC1A6	0.055004	0.697912	1.39904e-07	3.25582	up
ENSG00000184226	PCDH9	0.131317	1.24553	0	3.2711	up
ENSG00000044524	EPHA3	0.0449547	0.512788	4.16334e-14	3.28796	up
ENSG00000184937	WT1	0.0795338	0.723286	9.06386e-13	3.29991	up
ENSG00000119938	PPP1R3C	0.524861	5.4293	0	3.30312	up
ENSG00000183111	ARHGEF37	0.0549002	0.797279	0	3.34451	up
ENSG00000110092	CCND1	0.435778	4.54142	0	3.36297	up
ENSG00000172201	ID4	0.386052	4.42612	0	3.40883	up
ENSG00000139832	RAB20	0.1416	1.75261	0	3.46326	up
ENSG00000103528	SYT17	0.0694539	1.18088	0	3.49465	up
ENSG00000078053	AMPH	0.0515067	0.751683	5.70655e-14	3.51071	up
ENSG00000148926	ADM	0.497343	6.6125	0	3.52963	up
ENSG00000114268	PFKFB4	1.7204	19.3121	0	3.53577	up
Homo_sapiens_newGene_6708	--	0.0528195	0.718223	7.28084e-13	3.57287	up
ENSG00000169499	PLEKHA2	0.505789	5.3441	0	3.57973	up
ENSG00000165152	TMEM246	0.0852112	1.12151	0	3.59323	up
ENSG00000128849	CGNL1	0.203045	2.70964	0	3.65029	up
ENSG00000154342	WNT3A	0.0407286	0.590928	1.57652e-14	3.69589	up
ENSG00000183379	SYNDIG1L	0.0708357	0.888119	0	3.7122	up
ENSG00000113739	STC2	0.0158725	0.263454	7.43182e-11	3.78311	up
Homo_sapiens_newGene_10393	--	0.143981	2.09888	0	3.79896	up
Homo_sapiens_newGene_7973		0.238711	3.8449	2.02436e-08	3.80229	up
ENSG00000148180	GSN	0.731763	10.2654	0	3.94142	up
ENSG00000145730	PAM	0.627993	5.37512	0	3.94493	up
ENSG00000143061	IGSF3	0.279402	4.7457	0	4.06614	up
ENSG00000187595	ZNF385C	0.813395	14.7983	0	4.08237	up
ENSG00000196872	KIAA1211L	0.0209872	0.192981	2.59258e-08	4.14458	up
ENSG00000179222	MAGED1	0.0282784	0.628286	0	4.24474	up
ENSG00000171033	PKIA	0.0478928	0.759475	0	4.32478	up
ENSG00000113083	LOX	0.237635	5.40876	0	4.47853	up
ENSG00000134107	BHLHE40	0.648714	15.2796	0	4.55623	up
ENSG00000124839	RAB17	0.479371	13.1488	0	4.66725	up
Homo_sapiens_newGene_2667	--	5.13574e-06	0.43306	6.94329e-09	4.76286	up
Homo_sapiens_newGene_1979		7.47653e-06	0.337417	1.01971e-09	4.85668	up
ENSG00000128283	CDC42EP1	0.0325586	0.37573	5.39209e-10	4.88665	up
ENSG00000181458	TMEM45A	0.173559	5.77367	0	4.90196	up
Homo_sapiens_newGene_3985	--	1.87958e-05	0.29489	8.02606e-11	4.97299	up
Homo_sapiens_newGene_6285	--	4.05297e-06	0.274497	1.83198e-12	5.13156	up
Homo_sapiens_newGene_4628	--	0.0441175	2.17248	0	5.31192	up
ENSG00000123095	BHLHE41	0	0.416425	6.77236e-15	5.34086	up
ENSG00000132329	RAMP1	0	1.19216	6.77236e-15	5.34086	up
ENSG00000173110	HSPA6	0.0618569	2.96039	0	5.39499	up
ENSG00000152952	PLOD2	0.168718	8.87414	0	5.58628	up
ENSG00000140279	DUOX2	0.021487	1.35155	0	5.82402	up
Homo_sapiens_newGene_1950	--	0.0566882	4.545	0	5.86546	up
Homo_sapiens_newGene_1962	--	6.54095e-06	0.722423	0	6.136	up
ENSG00000112379	ARFGEF3	0	0.206359	0	6.19707	up
ENSG00000124785	NRN1	0.207686	27.5989	0	6.90852	up
Note: Bold, 20 downregulated and 20 upregulated genes with top log2FC
