# Supplementary material for: Different transcriptome profiles between human retinoblastoma Y79 cells and an etoposide-resistant subline reveal a chemoresistance mechanism
Source: BMC Ophthalmol. 2020 Mar 6;20:92. doi: 10.1186/s12886-020-01348-6 (PMC7060629; doi:10.1186/s12886-020-01348-6)
Supplement: Supplementary file 4 — Additional file 4: Table S4. Details of DEGs obtained by GO enrichment analysis (biological process, cellular component, molecular function). Note: KS, Kolmogorov–Smirnov. [file 12886_2020_1348_MOESM4_ESM.xlsx]

## Sheet: BP
Table S4. Details of DEGs obtained by GO enrichment analysis(biological process)
GO ID	Term	Annotated	Significant	Expected	KS
GO:0048011	neurotrophin TRK receptor signaling pathway	564	31	13.18	2.3e-16
GO:0007268	synaptic transmission	1717	85	40.12	3.4e-15
GO:0045944	positive regulation of transcription from RNA polymerase II promoter	1693	59	39.56	1.2e-14
GO:0046777	protein autophosphorylation	516	18	12.06	1.3e-14
GO:0007173	epidermal growth factor receptor signaling pathway	602	30	14.07	5.4e-14
GO:0044281	small molecule metabolic process	5312	156	124.13	4.9e-13
GO:0010976	positive regulation of neuron projection development	292	10	6.82	7.6e-12
GO:0045893	positive regulation of transcription, DNA-templated	2432	80	56.83	6.6e-11
GO:0045766	positive regulation of angiogenesis	358	22	8.37	7.9e-11
GO:0006936	muscle contraction	1114	50	26.03	2.1e-10
GO:0031532	actin cytoskeleton reorganization	296	8	6.92	3.9e-10
GO:0038095	Fc-epsilon receptor signaling pathway	412	19	9.63	6.1e-10
GO:0007399	nervous system development	5167	204	120.74	9.5e-10
GO:0001525	angiogenesis	1229	60	28.72	1.2e-09
GO:0042060	wound healing	1870	77	43.7	1.3e-09
GO:0008015	blood circulation	1542	70	36.03	1.9e-09
GO:0008543	fibroblast growth factor receptor signaling pathway	437	23	10.21	3.2e-09
GO:0016477	cell migration	3043	122	71.11	6e-09
GO:0007050	cell cycle arrest	542	16	12.67	8.8e-09
GO:0007229	integrin-mediated signaling pathway	183	6	4.28	1.2e-08
GO:0006796	phosphate-containing compound metabolic process	5927	189	138.5	1.4e-08
GO:0008584	male gonad development	258	14	6.03	1.5e-08
GO:0010595	positive regulation of endothelial cell migration	267	11	6.24	1.5e-08
GO:0007417	central nervous system development	2218	90	51.83	1.6e-08
GO:0007517	muscle organ development	1042	59	24.35	1.6e-08
GO:0042692	muscle cell differentiation	1027	63	24	1.9e-08
GO:0007179	transforming growth factor beta receptor signaling pathway	561	31	13.11	3.7e-08
GO:0000910	cytokinesis	495	14	11.57	3.7e-08
GO:0007088	regulation of mitosis	297	10	6.94	6.5e-08
GO:0000226	microtubule cytoskeleton organization	1134	32	26.5	6.8e-08
GO:0051130	positive regulation of cellular component organization	1913	78	44.7	7.9e-08
GO:0051092	positive regulation of NF-kappaB transcription factor activity	339	12	7.92	8.7e-08
GO:0030182	neuron differentiation	3177	133	74.24	9.5e-08
GO:0008286	insulin receptor signaling pathway	461	17	10.77	1.1e-07
GO:0000082	G1/S transition of mitotic cell cycle	560	15	13.09	1.2e-07
GO:0030168	platelet activation	596	28	13.93	1.4e-07
GO:0032868	response to insulin	695	26	16.24	1.5e-07
GO:0042493	response to drug	772	23	18.04	1.5e-07
GO:0090263	positive regulation of canonical Wnt signaling pathway	163	6	3.81	1.9e-07
GO:0051496	positive regulation of stress fiber assembly	109	3	2.55	2.1e-07
GO:0050853	B cell receptor signaling pathway	125	5	2.92	2.2e-07
GO:0014070	response to organic cyclic compound	1534	63	35.85	2.5e-07
GO:0030512	negative regulation of transforming growth factor beta receptor signaling pathway	151	9	3.53	2.5e-07
GO:0007059	chromosome segregation	419	9	9.79	2.8e-07
GO:0035666	TRIF-dependent toll-like receptor signaling pathway	174	9	4.07	2.9e-07
GO:0031329	regulation of cellular catabolic process	1726	58	40.33	3.3e-07
GO:0016197	endosomal transport	462	8	10.8	4.6e-07
GO:0065008	regulation of biological quality	8017	255	187.34	4.8e-07
GO:0071375	cellular response to peptide hormone stimulus	777	31	18.16	5.3e-07
GO:0034613	cellular protein localization	2918	78	68.19	5.8e-07
GO:0043967	histone H4 acetylation	198	2	4.63	6.1e-07
GO:0048015	phosphatidylinositol-mediated signaling	550	27	12.85	6.3e-07
GO:0006928	cellular component movement	4769	174	111.44	6.3e-07
GO:0010634	positive regulation of epithelial cell migration	362	15	8.46	6.9e-07
GO:0048193	Golgi vesicle transport	612	8	14.3	7.1e-07
GO:0014706	striated muscle tissue development	995	62	23.25	8.1e-07
GO:1902176	negative regulation of oxidative stress-induced intrinsic apoptotic signaling pathway	33	2	0.77	8.8e-07
GO:0048812	neuron projection morphogenesis	1850	80	43.23	1e-06
GO:0034142	toll-like receptor 4 signaling pathway	265	12	6.19	1.5e-06
GO:0019933	cAMP-mediated signaling	130	6	3.04	1.5e-06
GO:0048667	cell morphogenesis involved in neuron differentiation	1823	82	42.6	1.6e-06
GO:0050796	regulation of insulin secretion	510	29	11.92	1.6e-06
GO:0006886	intracellular protein transport	1910	41	44.63	1.7e-06
GO:0048699	generation of neurons	3370	145	78.75	1.8e-06
GO:0009888	tissue development	4150	166	96.98	1.9e-06
GO:0008016	regulation of heart contraction	703	30	16.43	2e-06
GO:0048821	erythrocyte development	37	3	0.86	2.1e-06
GO:0032793	positive regulation of CREB transcription factor activity	73	5	1.71	2.7e-06
GO:0046907	intracellular transport	3548	85	82.91	3e-06
GO:0007596	blood coagulation	1507	58	35.22	3.1e-06
GO:0007411	axon guidance	1029	48	24.05	3.3e-06
GO:0046330	positive regulation of JNK cascade	193	8	4.51	3.6e-06
GO:0030900	forebrain development	1079	45	25.21	4.7e-06
GO:0048646	anatomical structure formation involved in morphogenesis	2675	104	62.51	4.8e-06
GO:0051656	establishment of organelle localization	630	20	14.72	4.9e-06
GO:0044267	cellular protein metabolic process	7596	201	177.5	5e-06
GO:0032092	positive regulation of protein binding	80	3	1.87	5.2e-06
GO:0034146	toll-like receptor 5 signaling pathway	155	8	3.62	5.3e-06
GO:0030048	actin filament-based movement	412	18	9.63	5.9e-06
GO:0030521	androgen receptor signaling pathway	197	11	4.6	6.6e-06
GO:0001947	heart looping	104	5	2.43	6.9e-06
GO:0006874	cellular calcium ion homeostasis	765	26	17.88	7e-06
GO:0048589	developmental growth	747	32	17.46	7e-06
GO:0055085	transmembrane transport	1747	52	40.82	7e-06
GO:0034138	toll-like receptor 3 signaling pathway	202	10	4.72	7.4e-06
GO:0007623	circadian rhythm	156	10	3.65	7.5e-06
GO:0007568	aging	534	14	12.48	7.8e-06
GO:0034166	toll-like receptor 10 signaling pathway	154	8	3.6	8.2e-06
GO:0042770	signal transduction in response to DNA damage	408	9	9.53	8.3e-06
GO:0030239	myofibril assembly	141	2	3.29	8.4e-06
GO:0016050	vesicle organization	326	9	7.62	8.5e-06
GO:0043434	response to peptide hormone	881	35	20.59	8.7e-06
GO:0048041	focal adhesion assembly	190	17	4.44	8.7e-06
GO:2000811	negative regulation of anoikis	95	7	2.22	9e-06
GO:0001656	metanephros development	297	18	6.94	1e-05
GO:0043393	regulation of protein binding	286	11	6.68	1e-05
GO:0055114	oxidation-reduction process	1475	62	34.47	1e-05
GO:0038123	toll-like receptor TLR1:TLR2 signaling pathway	168	8	3.93	1.1e-05
GO:0038124	toll-like receptor TLR6:TLR2 signaling pathway	168	8	3.93	1.1e-05
GO:0030155	regulation of cell adhesion	1078	41	25.19	1.1e-05
GO:0016525	negative regulation of angiogenesis	203	11	4.74	1.2e-05
GO:0006940	regulation of smooth muscle contraction	91	5	2.13	1.2e-05
GO:0035116	embryonic hindlimb morphogenesis	66	2	1.54	1.2e-05
GO:0006975	DNA damage induced protein phosphorylation	62	1	1.45	1.2e-05
GO:0051260	protein homooligomerization	429	19	10.02	1.3e-05
GO:0010463	mesenchymal cell proliferation	157	8	3.67	1.3e-05
GO:0030855	epithelial cell differentiation	1399	69	32.69	1.4e-05
GO:0009628	response to abiotic stimulus	2462	101	57.53	1.4e-05
GO:0071260	cellular response to mechanical stimulus	140	5	3.27	1.4e-05
GO:0034599	cellular response to oxidative stress	443	21	10.35	1.4e-05
GO:0010591	regulation of lamellipodium assembly	104	7	2.43	1.4e-05
GO:0050680	negative regulation of epithelial cell proliferation	305	14	7.13	1.5e-05
GO:0006921	cellular component disassembly involved in execution phase of apoptosis	284	14	6.64	1.5e-05
GO:0051640	organelle localization	846	29	19.77	1.6e-05
GO:0045740	positive regulation of DNA replication	181	8	4.23	1.6e-05
GO:2000379	positive regulation of reactive oxygen species metabolic process	108	3	2.52	1.6e-05
GO:0006997	nucleus organization	265	6	6.19	1.6e-05
GO:1901575	organic substance catabolic process	4533	114	105.93	1.7e-05
GO:0006271	DNA strand elongation involved in DNA replication	44	0	1.03	1.7e-05
GO:0050679	positive regulation of epithelial cell proliferation	442	13	10.33	1.7e-05
GO:0034134	toll-like receptor 2 signaling pathway	191	9	4.46	1.7e-05
GO:0032412	regulation of ion transmembrane transporter activity	382	18	8.93	1.8e-05
GO:0090090	negative regulation of canonical Wnt signaling pathway	282	10	6.59	1.9e-05
GO:0001501	skeletal system development	1127	45	26.34	1.9e-05
GO:0001558	regulation of cell growth	845	28	19.75	1.9e-05
GO:2000352	negative regulation of endothelial cell apoptotic process	60	5	1.4	2e-05
GO:0006909	phagocytosis	569	24	13.3	2e-05
GO:0001889	liver development	183	6	4.28	2e-05
GO:0034162	toll-like receptor 9 signaling pathway	166	8	3.88	2.1e-05
GO:0044708	single-organism behavior	862	48	20.14	2.1e-05
GO:0009791	post-embryonic development	146	2	3.41	2.2e-05
GO:0018107	peptidyl-threonine phosphorylation	228	13	5.33	2.3e-05
GO:0016322	neuron remodeling	43	4	1	2.4e-05
GO:0071300	cellular response to retinoic acid	184	8	4.3	2.4e-05
GO:0030501	positive regulation of bone mineralization	90	5	2.1	2.4e-05
GO:0007605	sensory perception of sound	277	15	6.47	2.4e-05
GO:0007200	phospholipase C-activating G-protein coupled receptor signaling pathway	196	11	4.58	2.4e-05
GO:0018105	peptidyl-serine phosphorylation	524	18	12.24	2.4e-05
GO:0035115	embryonic forelimb morphogenesis	89	3	2.08	2.5e-05
GO:0043627	response to estrogen	286	11	6.68	2.6e-05
GO:0007507	heart development	1398	66	32.67	2.6e-05
GO:0050821	protein stabilization	217	3	5.07	2.7e-05
GO:0015825	L-serine transport	17	3	0.4	2.7e-05
GO:0007610	behavior	1736	83	40.57	2.7e-05
GO:0071417	cellular response to organonitrogen compound	1059	46	24.75	2.8e-05
GO:0042511	positive regulation of tyrosine phosphorylation of Stat1 protein	28	2	0.65	2.8e-05
GO:0033235	positive regulation of protein sumoylation	20	1	0.47	2.9e-05
GO:0043552	positive regulation of phosphatidylinositol 3-kinase activity	96	5	2.24	2.9e-05
GO:0016051	carbohydrate biosynthetic process	366	25	8.55	2.9e-05
GO:0034614	cellular response to reactive oxygen species	293	15	6.85	3e-05
GO:0031175	neuron projection development	2373	91	55.45	3.1e-05
GO:0043154	negative regulation of cysteine-type endopeptidase activity involved in apoptotic process	275	8	6.43	3.2e-05
GO:0006471	protein ADP-ribosylation	80	3	1.87	3.3e-05
GO:0046677	response to antibiotic	90	1	2.1	3.3e-05
GO:0022607	cellular component assembly	4724	157	110.39	3.5e-05
GO:1901564	organonitrogen compound metabolic process	3946	116	92.21	3.6e-05
GO:0006112	energy reserve metabolic process	457	32	10.68	3.7e-05
GO:0035329	hippo signaling	117	3	2.73	3.8e-05
GO:0034983	peptidyl-lysine deacetylation	10	1	0.23	4e-05
GO:0060541	respiratory system development	481	18	11.24	4e-05
GO:0030198	extracellular matrix organization	830	45	19.4	4.2e-05
GO:0030595	leukocyte chemotaxis	527	17	12.31	4.4e-05
GO:0070555	response to interleukin-1	371	11	8.67	4.4e-05
GO:0048268	clathrin coat assembly	28	1	0.65	4.6e-05
GO:0071560	cellular response to transforming growth factor beta stimulus	644	34	15.05	4.7e-05
GO:0009887	organ morphogenesis	2193	104	51.25	4.8e-05
GO:0000186	activation of MAPKK activity	153	2	3.58	5e-05
GO:0006929	substrate-dependent cell migration	50	3	1.17	5e-05
GO:0022400	regulation of rhodopsin mediated signaling pathway	101	3	2.36	5.2e-05
GO:0010469	regulation of receptor activity	160	9	3.74	5.2e-05
GO:0071499	cellular response to laminar fluid shear stress	31	2	0.72	5.5e-05
GO:0030307	positive regulation of cell growth	285	11	6.66	5.7e-05
GO:0042347	negative regulation of NF-kappaB import into nucleus	47	2	1.1	5.8e-05
GO:0015811	L-cystine transport	15	3	0.35	5.9e-05
GO:0007269	neurotransmitter secretion	309	15	7.22	6e-05
GO:0051149	positive regulation of muscle cell differentiation	205	13	4.79	6e-05
GO:0044272	sulfur compound biosynthetic process	266	7	6.22	6.2e-05
GO:0007616	long-term memory	60	5	1.4	6.6e-05
GO:0007264	small GTPase mediated signal transduction	1316	54	30.75	6.7e-05
GO:0007189	adenylate cyclase-activating G-protein coupled receptor signaling pathway	143	8	3.34	6.9e-05
GO:0006885	regulation of pH	132	6	3.08	7.6e-05
GO:0007598	blood coagulation, extrinsic pathway	11	0	0.26	7.7e-05
GO:0014074	response to purine-containing compound	245	17	5.73	7.7e-05
GO:0030308	negative regulation of cell growth	446	15	10.42	7.7e-05
GO:0007409	axonogenesis	1584	71	37.01	7.8e-05
GO:0042058	regulation of epidermal growth factor receptor signaling pathway	222	11	5.19	7.8e-05
GO:0014068	positive regulation of phosphatidylinositol 3-kinase signaling	199	10	4.65	8.3e-05
GO:0055117	regulation of cardiac muscle contraction	355	15	8.3	8.4e-05
GO:0007067	mitotic nuclear division	757	17	17.69	8.5e-05
GO:0060501	positive regulation of epithelial cell proliferation involved in lung morphogenesis	26	1	0.61	8.7e-05
GO:0006182	cGMP biosynthetic process	55	3	1.29	8.7e-05
GO:0090257	regulation of muscle system process	670	33	15.66	8.8e-05
GO:0023056	positive regulation of signaling	2916	104	68.14	8.9e-05
GO:0043623	cellular protein complex assembly	846	30	19.77	9.1e-05
GO:0051650	establishment of vesicle localization	341	11	7.97	9.1e-05
GO:0034394	protein localization to cell surface	175	5	4.09	9.4e-05
GO:0045216	cell-cell junction organization	583	33	13.62	9.4e-05
GO:0009653	anatomical structure morphogenesis	6548	229	153.01	9.6e-05
GO:0002372	myeloid dendritic cell cytokine production	29	2	0.68	9.6e-05
GO:0008333	endosome to lysosome transport	77	1	1.8	9.9e-05
GO:0030036	actin cytoskeleton organization	1527	57	35.68	0.0001
GO:0010575	positive regulation vascular endothelial growth factor production	46	4	1.07	0.0001
GO:0007169	transmembrane receptor protein tyrosine kinase signaling pathway	1772	82	41.41	0.0001
GO:0048709	oligodendrocyte differentiation	158	7	3.69	0.00011
GO:0007162	negative regulation of cell adhesion	376	13	8.79	0.00011
GO:0006893	Golgi to plasma membrane transport	184	3	4.3	0.00011
GO:0032463	negative regulation of protein homooligomerization	43	1	1	0.00011
GO:0007611	learning or memory	443	33	10.35	0.00011
GO:0000278	mitotic cell cycle	2568	54	60.01	0.00011
GO:0042391	regulation of membrane potential	793	41	18.53	0.00012
GO:0009409	response to cold	40	5	0.93	0.00012
GO:0035066	positive regulation of histone acetylation	60	2	1.4	0.00012
GO:0048546	digestive tract morphogenesis	162	6	3.79	0.00012
GO:0006904	vesicle docking involved in exocytosis	102	0	2.38	0.00012
GO:0032869	cellular response to insulin stimulus	625	23	14.6	0.00012
GO:0030262	apoptotic nuclear changes	180	8	4.21	0.00012
GO:0003032	detection of oxygen	8	0	0.19	0.00013
GO:0038084	vascular endothelial growth factor signaling pathway	49	4	1.15	0.00013
GO:0006783	heme biosynthetic process	36	0	0.84	0.00014
GO:0001502	cartilage condensation	72	3	1.68	0.00014
GO:2001237	negative regulation of extrinsic apoptotic signaling pathway	251	14	5.87	0.00014
GO:0003151	outflow tract morphogenesis	155	7	3.62	0.00014
GO:0070932	histone H3 deacetylation	43	2	1	0.00015
GO:0000904	cell morphogenesis involved in differentiation	2308	112	53.93	0.00015
GO:1901741	positive regulation of myoblast fusion	9	1	0.21	0.00015
GO:0008589	regulation of smoothened signaling pathway	108	3	2.52	0.00015
GO:0022402	cell cycle process	3347	78	78.21	0.00015
GO:0051591	response to cAMP	123	9	2.87	0.00015
GO:0048732	gland development	988	56	23.09	0.00016
GO:0001570	vasculogenesis	148	8	3.46	0.00016
GO:0032801	receptor catabolic process	51	1	1.19	0.00016
GO:0009411	response to UV	370	6	8.65	0.00016
GO:0070588	calcium ion transmembrane transport	191	13	4.46	0.00016
GO:0051402	neuron apoptotic process	417	19	9.74	0.00016
GO:0007005	mitochondrion organization	575	10	13.44	0.00017
GO:0001657	ureteric bud development	283	25	6.61	0.00017
GO:0045666	positive regulation of neuron differentiation	135	7	3.15	0.00017
GO:0009953	dorsal/ventral pattern formation	242	7	5.66	0.00017
GO:0006360	transcription from RNA polymerase I promoter	173	2	4.04	0.00017
GO:0060430	lung saccule development	25	2	0.58	0.00017
GO:0007158	neuron cell-cell adhesion	42	2	0.98	0.00017
GO:0010921	regulation of phosphatase activity	257	10	6.01	0.00017
GO:0045667	regulation of osteoblast differentiation	316	15	7.38	0.00018
GO:0061180	mammary gland epithelium development	220	11	5.14	0.00018
GO:0031018	endocrine pancreas development	222	13	5.19	0.00018
GO:0042059	negative regulation of epidermal growth factor receptor signaling pathway	143	7	3.34	0.00018
GO:0001938	positive regulation of endothelial cell proliferation	225	5	5.26	0.00018
GO:0051898	negative regulation of protein kinase B signaling	97	9	2.27	0.00019
GO:0030509	BMP signaling pathway	316	17	7.38	0.00019
GO:0001666	response to hypoxia	557	36	13.02	0.0002
GO:0007009	plasma membrane organization	700	29	16.36	0.0002
GO:0031668	cellular response to extracellular stimulus	330	16	7.71	0.0002
GO:0007202	activation of phospholipase C activity	125	4	2.92	0.0002
GO:0046326	positive regulation of glucose import	148	5	3.46	0.0002
GO:0014047	glutamate secretion	93	5	2.17	0.0002
GO:0018279	protein N-linked glycosylation via asparagine	154	3	3.6	0.0002
GO:0060443	mammary gland morphogenesis	155	7	3.62	0.00021
GO:0060267	positive regulation of respiratory burst	67	3	1.57	0.00021
GO:0032436	positive regulation of proteasomal ubiquitin-dependent protein catabolic process	140	4	3.27	0.00021
GO:0050731	positive regulation of peptidyl-tyrosine phosphorylation	389	18	9.09	0.00021
GO:0070102	interleukin-6-mediated signaling pathway	51	2	1.19	0.00022
GO:0010613	positive regulation of cardiac muscle hypertrophy	49	2	1.15	0.00022
GO:0071805	potassium ion transmembrane transport	147	6	3.44	0.00023
GO:0032515	negative regulation of phosphoprotein phosphatase activity	23	1	0.54	0.00023
GO:0006695	cholesterol biosynthetic process	68	0	1.59	0.00023
GO:0009057	macromolecule catabolic process	2210	48	51.64	0.00023
GO:0090035	positive regulation of chaperone-mediated protein complex assembly	8	1	0.19	0.00023
GO:0044699	single-organism process	18552	450	433.52	0.00023
GO:0021700	developmental maturation	404	24	9.44	0.00024
GO:0060638	mesenchymal-epithelial cell signaling	15	0	0.35	0.00024
GO:0023051	regulation of signaling	5883	216	137.47	0.00024
GO:1901135	carbohydrate derivative metabolic process	3235	108	75.6	0.00025
GO:0044248	cellular catabolic process	4388	100	102.54	0.00025
GO:0071901	negative regulation of protein serine/threonine kinase activity	406	16	9.49	0.00025
GO:0072358	cardiovascular system development	2615	112	61.11	0.00025
GO:0045600	positive regulation of fat cell differentiation	113	3	2.64	0.00025
GO:0046928	regulation of neurotransmitter secretion	58	4	1.36	0.00025
GO:0048167	regulation of synaptic plasticity	203	15	4.74	0.00026
GO:0009952	anterior/posterior pattern specification	464	19	10.84	0.00026
GO:0051549	positive regulation of keratinocyte migration	36	2	0.84	0.00026
GO:0001937	negative regulation of endothelial cell proliferation	81	4	1.89	0.00026
GO:0045732	positive regulation of protein catabolic process	286	8	6.68	0.00027
GO:0031290	retinal ganglion cell axon guidance	69	8	1.61	0.00027
GO:0043065	positive regulation of apoptotic process	1169	39	27.32	0.00027
GO:0048469	cell maturation	226	14	5.28	0.00027
GO:0046660	female sex differentiation	214	8	5	0.00028
GO:0008045	motor neuron axon guidance	46	8	1.07	0.00028
GO:1901880	negative regulation of protein depolymerization	75	4	1.75	0.00028
GO:0030511	positive regulation of transforming growth factor beta receptor signaling pathway	47	4	1.1	0.00028
GO:0071786	endoplasmic reticulum tubular network organization	60	0	1.4	0.00028
GO:0001701	in utero embryonic development	685	26	16.01	0.00028
GO:0048609	multicellular organismal reproductive process	1451	42	33.91	0.00028
GO:0031397	negative regulation of protein ubiquitination	219	3	5.12	0.00029
GO:0007631	feeding behavior	165	7	3.86	0.00029
GO:0003323	type B pancreatic cell development	65	3	1.52	0.00029
GO:0002756	MyD88-independent toll-like receptor signaling pathway	248	14	5.8	0.00029
GO:0010975	regulation of neuron projection development	918	37	21.45	0.00029
GO:0050908	detection of light stimulus involved in visual perception	31	2	0.72	0.0003
GO:0061061	muscle structure development	1652	89	38.6	0.0003
GO:0010646	regulation of cell communication	5895	216	137.75	0.00031
GO:0043279	response to alkaloid	203	14	4.74	0.00031
GO:0031099	regeneration	210	11	4.91	0.00031
GO:0031331	positive regulation of cellular catabolic process	443	12	10.35	0.00031
GO:0009966	regulation of signal transduction	5262	184	122.96	0.00031
GO:0060021	palate development	206	6	4.81	0.00032
GO:0016573	histone acetylation	461	9	10.77	0.00032
GO:0034220	ion transmembrane transport	1059	38	24.75	0.00033
GO:0032956	regulation of actin cytoskeleton organization	640	27	14.96	0.00033
GO:0042304	regulation of fatty acid biosynthetic process	56	3	1.31	0.00033
GO:0006352	DNA-templated transcription, initiation	520	11	12.15	0.00034
GO:0051642	centrosome localization	15	1	0.35	0.00035
GO:2000113	negative regulation of cellular macromolecule biosynthetic process	2729	77	63.77	0.00035
GO:0007265	Ras protein signal transduction	1096	43	25.61	0.00035
GO:0006024	glycosaminoglycan biosynthetic process	194	5	4.53	0.00035
GO:0009743	response to carbohydrate	400	15	9.35	0.00036
GO:0006987	activation of signaling protein activity involved in unfolded protein response	168	3	3.93	0.00036
GO:0006887	exocytosis	894	44	20.89	0.00036
GO:0007032	endosome organization	70	2	1.64	0.00037
GO:0007017	microtubule-based process	1446	36	33.79	0.00037
GO:0000096	sulfur amino acid metabolic process	72	0	1.68	0.00037
GO:0032355	response to estradiol	128	5	2.99	0.00037
GO:0001935	endothelial cell proliferation	364	14	8.51	0.00038
GO:0051336	regulation of hydrolase activity	2398	77	56.04	0.00038
GO:0050766	positive regulation of phagocytosis	117	5	2.73	0.00038
GO:2000611	positive regulation of thyroid hormone generation	15	2	0.35	0.00038
GO:0040007	growth	2039	71	47.65	0.00038
GO:0010243	response to organonitrogen compound	1587	75	37.08	0.00038
GO:0043409	negative regulation of MAPK cascade	459	19	10.73	0.00038
GO:0051091	positive regulation of sequence-specific DNA binding transcription factor activity	622	21	14.53	0.00038
GO:0010800	positive regulation of peptidyl-threonine phosphorylation	60	3	1.4	0.00039
GO:0070845	polyubiquitinated misfolded protein transport	6	1	0.14	0.0004
GO:0045860	positive regulation of protein kinase activity	1384	49	32.34	0.0004
GO:0010543	regulation of platelet activation	93	3	2.17	0.0004
GO:0007219	Notch signaling pathway	351	21	8.2	0.0004
GO:0002053	positive regulation of mesenchymal cell proliferation	80	4	1.87	0.0004
GO:0048663	neuron fate commitment	165	9	3.86	0.0004
GO:0061097	regulation of protein tyrosine kinase activity	149	8	3.48	0.0004
GO:0010647	positive regulation of cell communication	2893	102	67.6	0.00041
GO:0030902	hindbrain development	278	8	6.5	0.00041
GO:0006833	water transport	85	2	1.99	0.00041
GO:0036006	cellular response to macrophage colony-stimulating factor stimulus	43	2	1	0.00042
GO:0033554	cellular response to stress	3712	99	86.74	0.00043
GO:0086001	cardiac muscle cell action potential	265	13	6.19	0.00043
GO:0009967	positive regulation of signal transduction	2777	95	64.89	0.00043
GO:0014065	phosphatidylinositol 3-kinase signaling	280	16	6.54	0.00043
GO:0035810	positive regulation of urine volume	20	1	0.47	0.00044
GO:0002755	MyD88-dependent toll-like receptor signaling pathway	191	9	4.46	0.00044
GO:0031114	regulation of microtubule depolymerization	54	1	1.26	0.00046
GO:0045022	early endosome to late endosome transport	65	2	1.52	0.00047
GO:0002042	cell migration involved in sprouting angiogenesis	87	13	2.03	0.00047
GO:0090307	spindle assembly involved in mitosis	69	1	1.61	0.00047
GO:0050768	negative regulation of neurogenesis	243	15	5.68	0.00048
GO:0002064	epithelial cell development	398	22	9.3	0.00048
GO:0060395	SMAD protein signal transduction	45	3	1.05	0.00048
GO:0006520	cellular amino acid metabolic process	730	18	17.06	0.00048
GO:0043267	negative regulation of potassium ion transport	52	1	1.22	0.00048
GO:0070371	ERK1 and ERK2 cascade	561	26	13.11	0.00048
GO:0006906	vesicle fusion	127	5	2.97	0.00049
GO:0033365	protein localization to organelle	1588	29	37.11	0.0005
GO:0046676	negative regulation of insulin secretion	73	8	1.71	0.0005
GO:0070527	platelet aggregation	95	6	2.22	0.0005
GO:0042384	cilium assembly	217	0	5.07	0.0005
GO:0032069	regulation of nuclease activity	196	3	4.58	0.0005
GO:0038093	Fc receptor signaling pathway	578	24	13.51	0.00051
GO:0035556	intracellular signal transduction	4668	159	109.08	0.00051
GO:0050804	regulation of synaptic transmission	474	21	11.08	0.00052
GO:0032317	regulation of Rap GTPase activity	50	3	1.17	0.00052
GO:0035335	peptidyl-tyrosine dephosphorylation	130	6	3.04	0.00052
GO:0016310	phosphorylation	3762	135	87.91	0.00053
GO:0060923	cardiac muscle cell fate commitment	30	2	0.7	0.00054
GO:0033628	regulation of cell adhesion mediated by integrin	195	8	4.56	0.00055
GO:0006337	nucleosome disassembly	40	0	0.93	0.00055
GO:0051216	cartilage development	464	18	10.84	0.00056
GO:0032863	activation of Rac GTPase activity	74	5	1.73	0.00056
GO:0030578	PML body organization	27	0	0.63	0.00056
GO:0007212	dopamine receptor signaling pathway	104	5	2.43	0.00056
GO:0060575	intestinal epithelial cell differentiation	17	2	0.4	0.00056
GO:0006814	sodium ion transport	264	11	6.17	0.00057
GO:0071773	cellular response to BMP stimulus	52	2	1.22	0.00057
GO:0008217	regulation of blood pressure	472	19	11.03	0.00057
GO:0000070	mitotic sister chromatid segregation	100	2	2.34	0.00057
GO:0030220	platelet formation	41	5	0.96	0.00058
GO:0086065	cell communication involved in cardiac conduction	248	12	5.8	0.00058
GO:0060349	bone morphogenesis	195	6	4.56	0.00058
GO:0060334	regulation of interferon-gamma-mediated signaling pathway	65	4	1.52	0.00059
GO:1902533	positive regulation of intracellular signal transduction	1897	65	44.33	0.00059
GO:0036003	positive regulation of transcription from RNA polymerase II promoter in response to stress	51	4	1.19	0.00059
GO:0009066	aspartate family amino acid metabolic process	51	1	1.19	0.0006
GO:0033555	multicellular organismal response to stress	113	13	2.64	0.00061
GO:0060326	cell chemotaxis	661	23	15.45	0.00061
GO:0007030	Golgi organization	210	7	4.91	0.00061
GO:0046068	cGMP metabolic process	104	6	2.43	0.00061
GO:0009083	branched-chain amino acid catabolic process	36	2	0.84	0.00062
GO:0007018	microtubule-based movement	280	10	6.54	0.00062
GO:0090303	positive regulation of wound healing	94	5	2.2	0.00063
GO:0050801	ion homeostasis	1356	43	31.69	0.00063
GO:0044273	sulfur compound catabolic process	71	2	1.66	0.00063
GO:0006942	regulation of striated muscle contraction	412	16	9.63	0.00064
GO:0031589	cell-substrate adhesion	756	44	17.67	0.00064
GO:0006094	gluconeogenesis	113	14	2.64	0.00064
GO:2000114	regulation of establishment of cell polarity	43	1	1	0.00064
GO:0034103	regulation of tissue remodeling	107	7	2.5	0.00064
GO:0043029	T cell homeostasis	87	2	2.03	0.00064
GO:0006469	negative regulation of protein kinase activity	673	31	15.73	0.00066
GO:0048813	dendrite morphogenesis	250	11	5.84	0.00066
GO:0021543	pallium development	298	11	6.96	0.00066
GO:2001238	positive regulation of extrinsic apoptotic signaling pathway	103	2	2.41	0.00067
GO:0010842	retina layer formation	46	2	1.07	0.00069
GO:0007589	body fluid secretion	170	11	3.97	0.00071
GO:0051592	response to calcium ion	267	12	6.24	0.00071
GO:0051894	positive regulation of focal adhesion assembly	51	4	1.19	0.00072
GO:1902178	fibroblast growth factor receptor apoptotic signaling pathway	18	2	0.42	0.00072
GO:0044711	single-organism biosynthetic process	2471	75	57.74	0.00073
GO:0018108	peptidyl-tyrosine phosphorylation	662	31	15.47	0.00074
GO:0042481	regulation of odontogenesis	65	2	1.52	0.00074
GO:0048678	response to axon injury	115	4	2.69	0.00075
GO:0090075	relaxation of muscle	97	8	2.27	0.00075
GO:0006509	membrane protein ectodomain proteolysis	146	6	3.41	0.00075
GO:0035272	exocrine system development	140	8	3.27	0.00076
GO:0070668	positive regulation of mast cell proliferation	42	1	0.98	0.00076
GO:0060174	limb bud formation	39	3	0.91	0.00077
GO:0072028	nephron morphogenesis	160	7	3.74	0.00077
GO:0010035	response to inorganic substance	839	36	19.61	0.00077
GO:1900740	positive regulation of protein insertion into mitochondrial membrane involved in apoptotic signaling pathway	66	1	1.54	0.00077
GO:0048840	otolith development	8	1	0.19	0.0008
GO:0008631	intrinsic apoptotic signaling pathway in response to oxidative stress	92	6	2.15	0.0008
GO:0007096	regulation of exit from mitosis	28	0	0.65	0.00081
GO:0001773	myeloid dendritic cell activation	68	2	1.59	0.00081
GO:0032878	regulation of establishment or maintenance of cell polarity	57	2	1.33	0.00081
GO:0070779	D-aspartate import	6	2	0.14	0.00082
GO:0015826	threonine transport	6	2	0.14	0.00082
GO:0034589	hydroxyproline transport	6	2	0.14	0.00082
GO:0031334	positive regulation of protein complex assembly	361	9	8.44	0.00084
GO:0031111	negative regulation of microtubule polymerization or depolymerization	55	2	1.29	0.00084
GO:0045444	fat cell differentiation	379	21	8.86	0.00084
GO:0003416	endochondral bone growth	30	2	0.7	0.00084
GO:0033006	regulation of mast cell activation involved in immune response	51	6	1.19	0.00084
GO:0051384	response to glucocorticoid	200	11	4.67	0.00085
GO:0007435	salivary gland morphogenesis	84	5	1.96	0.00085
GO:0071157	negative regulation of cell cycle arrest	53	2	1.24	0.00086
GO:0007076	mitotic chromosome condensation	15	1	0.35	0.00086
GO:0060907	positive regulation of macrophage cytokine production	22	1	0.51	0.00087
GO:0051289	protein homotetramerization	117	4	2.73	0.00087
GO:0010812	negative regulation of cell-substrate adhesion	140	7	3.27	0.00087
GO:0042462	eye photoreceptor cell development	52	3	1.22	0.00089
GO:0016043	cellular component organization	10980	316	256.58	0.00089
GO:0090407	organophosphate biosynthetic process	940	25	21.97	0.00089
GO:0097193	intrinsic apoptotic signaling pathway	638	23	14.91	0.0009
GO:0048208	COPII vesicle coating	32	0	0.75	0.0009
GO:0042733	embryonic digit morphogenesis	113	1	2.64	0.0009
GO:0021952	central nervous system projection neuron axonogenesis	50	7	1.17	0.0009
GO:0050890	cognition	471	36	11.01	0.0009
GO:0000160	phosphorelay signal transduction system	10	2	0.23	0.00091
GO:0030335	positive regulation of cell migration	968	36	22.62	0.00091
GO:0010837	regulation of keratinocyte proliferation	71	4	1.66	0.00092
GO:0043068	positive regulation of programmed cell death	1196	40	27.95	0.00092
GO:0048745	smooth muscle tissue development	31	2	0.72	0.00094
GO:0007094	mitotic spindle assembly checkpoint	59	3	1.38	0.00094
GO:0061418	regulation of transcription from RNA polymerase II promoter in response to hypoxia	59	4	1.38	0.00095
GO:0007098	centrosome cycle	180	5	4.21	0.00095
GO:0009880	embryonic pattern specification	142	8	3.32	0.00095
GO:0033273	response to vitamin	111	6	2.59	0.00095
GO:0033197	response to vitamin E	15	2	0.35	0.00095
GO:0045892	negative regulation of transcription, DNA-templated	2419	71	56.53	0.00097
GO:0034698	response to gonadotropin	46	4	1.07	0.00098
GO:0050878	regulation of body fluid levels	1763	68	41.2	0.00098
GO:0021766	hippocampus development	104	7	2.43	0.00098
GO:0042472	inner ear morphogenesis	238	11	5.56	0.00098
GO:0090316	positive regulation of intracellular protein transport	318	9	7.43	0.00099
GO:0032386	regulation of intracellular transport	1184	44	27.67	0.00101
GO:0010641	positive regulation of platelet-derived growth factor receptor signaling pathway	8	0	0.19	0.00102
GO:0030539	male genitalia development	57	2	1.33	0.00102
GO:0090004	positive regulation of establishment of protein localization to plasma membrane	145	8	3.39	0.00102
GO:0009950	dorsal/ventral axis specification	63	3	1.47	0.00103
GO:0006297	nucleotide-excision repair, DNA gap filling	26	0	0.61	0.00103
GO:0048806	genitalia development	162	7	3.79	0.00104
GO:0006937	regulation of muscle contraction	562	28	13.13	0.00105
GO:0001504	neurotransmitter uptake	67	6	1.57	0.00107
GO:0001944	vasculature development	1730	81	40.43	0.00107
GO:0055002	striated muscle cell development	434	20	10.14	0.00107
GO:0032288	myelin assembly	27	1	0.63	0.00107
GO:0021953	central nervous system neuron differentiation	443	25	10.35	0.00108
GO:0070304	positive regulation of stress-activated protein kinase signaling cascade	265	10	6.19	0.00109
GO:0006892	post-Golgi vesicle-mediated transport	339	7	7.92	0.00109
GO:0090050	positive regulation of cell migration involved in sprouting angiogenesis	10	4	0.23	0.0011
GO:0072584	caveolin-mediated endocytosis	24	1	0.56	0.00111
GO:0006996	organelle organization	6394	165	149.41	0.00111
GO:0030901	midbrain development	72	0	1.68	0.00112
GO:0048584	positive regulation of response to stimulus	4067	132	95.04	0.00112
GO:0090181	regulation of cholesterol metabolic process	32	1	0.75	0.00112
GO:0000183	chromatin silencing at rDNA	20	0	0.47	0.00113
GO:0006907	pinocytosis	35	1	0.82	0.00114
GO:0071397	cellular response to cholesterol	24	0	0.56	0.00117
GO:0032911	negative regulation of transforming growth factor beta1 production	12	2	0.28	0.00117
GO:0038096	Fc-gamma receptor signaling pathway involved in phagocytosis	258	10	6.03	0.00117
GO:0006879	cellular iron ion homeostasis	89	3	2.08	0.00118
GO:0003044	regulation of systemic arterial blood pressure mediated by a chemical signal	188	10	4.39	0.00118
GO:0045137	development of primary sexual characteristics	454	24	10.61	0.00118
GO:0006366	transcription from RNA polymerase II promoter	4086	119	95.48	0.00119
GO:0060041	retina development in camera-type eye	272	10	6.36	0.00119
GO:0044262	cellular carbohydrate metabolic process	515	31	12.03	0.00122
GO:0030030	cell projection organization	3086	115	72.11	0.00124
GO:1901615	organic hydroxy compound metabolic process	935	31	21.85	0.00124
GO:0007174	epidermal growth factor catabolic process	10	0	0.23	0.00124
GO:2000727	positive regulation of cardiac muscle cell differentiation	25	4	0.58	0.00124
GO:0007168	receptor guanylyl cyclase signaling pathway	32	1	0.75	0.00125
GO:0060986	endocrine hormone secretion	92	3	2.15	0.00125
GO:0035637	multicellular organismal signaling	628	29	14.68	0.00126
GO:0017015	regulation of transforming growth factor beta receptor signaling pathway	239	15	5.58	0.00126
GO:0090385	phagosome-lysosome fusion	22	1	0.51	0.00127
GO:0060135	maternal process involved in female pregnancy	83	6	1.94	0.00127
GO:0097529	myeloid leukocyte migration	385	11	9	0.0013
GO:0032874	positive regulation of stress-activated MAPK cascade	224	9	5.23	0.00131
GO:0006312	mitotic recombination	45	1	1.05	0.00132
GO:1902305	regulation of sodium ion transmembrane transport	65	5	1.52	0.00133
GO:0045124	regulation of bone resorption	72	4	1.68	0.00134
GO:0048820	hair follicle maturation	30	1	0.7	0.00134
GO:0042503	tyrosine phosphorylation of Stat3 protein	126	4	2.94	0.00135
GO:0032467	positive regulation of cytokinesis	90	3	2.1	0.00135
GO:0032006	regulation of TOR signaling	84	7	1.96	0.00135
GO:0060324	face development	105	3	2.45	0.00136
GO:0033138	positive regulation of peptidyl-serine phosphorylation	227	7	5.3	0.00136
GO:0032713	negative regulation of interleukin-4 production	11	0	0.26	0.00137
GO:0042475	odontogenesis of dentin-containing tooth	182	7	4.25	0.00138
GO:0051897	positive regulation of protein kinase B signaling	292	13	6.82	0.00138
GO:0007187	G-protein coupled receptor signaling pathway, coupled to cyclic nucleotide second messenger	357	17	8.34	0.00139
GO:0051781	positive regulation of cell division	169	4	3.95	0.00141
GO:0051439	regulation of ubiquitin-protein ligase activity involved in mitotic cell cycle	251	3	5.87	0.00142
GO:0043276	anoikis	156	7	3.65	0.00142
GO:0016055	Wnt signaling pathway	922	31	21.55	0.00143
GO:0031325	positive regulation of cellular metabolic process	5320	149	124.32	0.00143
GO:0003338	metanephros morphogenesis	113	7	2.64	0.00144
GO:0000086	G2/M transition of mitotic cell cycle	412	8	9.63	0.00145
GO:0044848	biological phase	265	6	6.19	0.00145
GO:0046883	regulation of hormone secretion	646	34	15.1	0.00146
GO:0032507	maintenance of protein location in cell	283	9	6.61	0.00146
GO:0048701	embryonic cranial skeleton morphogenesis	104	3	2.43	0.00147
GO:0031670	cellular response to nutrient	59	4	1.38	0.00147
GO:0061035	regulation of cartilage development	153	7	3.58	0.00147
GO:0044255	cellular lipid metabolic process	1748	36	40.85	0.00148
GO:0031333	negative regulation of protein complex assembly	232	14	5.42	0.00148
GO:0060359	response to ammonium ion	114	6	2.66	0.00148
GO:0043161	proteasome-mediated ubiquitin-dependent protein catabolic process	625	11	14.6	0.00151
GO:0048286	lung alveolus development	89	4	2.08	0.00152
GO:0030162	regulation of proteolysis	1215	32	28.39	0.00156
GO:0046622	positive regulation of organ growth	28	2	0.65	0.00157
GO:0001503	ossification	904	38	21.12	0.00157
GO:0042771	intrinsic apoptotic signaling pathway in response to DNA damage by p53 class mediator	83	5	1.94	0.00157
GO:0045995	regulation of embryonic development	277	10	6.47	0.0016
GO:0006809	nitric oxide biosynthetic process	167	3	3.9	0.0016
GO:0002062	chondrocyte differentiation	223	11	5.21	0.0016
GO:0008203	cholesterol metabolic process	194	3	4.53	0.0016
GO:0045046	protein import into peroxisome membrane	65	1	1.52	0.00161
GO:0060317	cardiac epithelial to mesenchymal transition	48	3	1.12	0.00161
GO:0042113	B cell activation	361	15	8.44	0.00163
GO:0051835	positive regulation of synapse structural plasticity	51	3	1.19	0.00166
GO:0032845	negative regulation of homeostatic process	49	2	1.15	0.00167
GO:0043500	muscle adaptation	136	5	3.18	0.00167
GO:0044088	regulation of vacuole organization	17	1	0.4	0.00168
GO:0051055	negative regulation of lipid biosynthetic process	107	4	2.5	0.00168
GO:0043647	inositol phosphate metabolic process	90	4	2.1	0.00169
GO:0034660	ncRNA metabolic process	473	1	11.05	0.00169
GO:0060335	positive regulation of interferon-gamma-mediated signaling pathway	25	1	0.58	0.00169
GO:0055081	anion homeostasis	68	1	1.59	0.0017
GO:0030837	negative regulation of actin filament polymerization	69	4	1.61	0.00171
GO:0045747	positive regulation of Notch signaling pathway	46	2	1.07	0.00171
GO:0045765	regulation of angiogenesis	623	35	14.56	0.00171
GO:0072044	collecting duct development	46	1	1.07	0.00172
GO:0035313	wound healing, spreading of epidermal cells	67	6	1.57	0.00172
GO:0097067	cellular response to thyroid hormone stimulus	44	4	1.03	0.00173
GO:0033143	regulation of intracellular steroid hormone receptor signaling pathway	199	6	4.65	0.00174
GO:0001708	cell fate specification	247	6	5.77	0.00177
GO:0003281	ventricular septum development	108	7	2.52	0.00178
GO:0034097	response to cytokine	1706	49	39.87	0.00178
GO:0071156	regulation of cell cycle arrest	261	8	6.1	0.00179
GO:0050775	positive regulation of dendrite morphogenesis	26	2	0.61	0.0018
GO:0006606	protein import into nucleus	725	20	16.94	0.00181
GO:0031032	actomyosin structure organization	187	5	4.37	0.00182
GO:0014059	regulation of dopamine secretion	27	5	0.63	0.00183
GO:0010259	multicellular organismal aging	36	1	0.84	0.00183
GO:0048704	embryonic skeletal system morphogenesis	203	7	4.74	0.00184
GO:0048739	cardiac muscle fiber development	37	5	0.86	0.00184
GO:0034770	histone H4-K20 methylation	10	0	0.23	0.00184
GO:0045597	positive regulation of cell differentiation	1664	70	38.88	0.00185
GO:0006261	DNA-dependent DNA replication	216	2	5.05	0.00185
GO:0016079	synaptic vesicle exocytosis	89	4	2.08	0.00186
GO:0003208	cardiac ventricle morphogenesis	279	20	6.52	0.00186
GO:0003272	endocardial cushion formation	29	2	0.68	0.00187
GO:0006979	response to oxidative stress	749	32	17.5	0.00187
GO:0006006	glucose metabolic process	428	22	10	0.00188
GO:0045921	positive regulation of exocytosis	150	7	3.51	0.00188
GO:0071470	cellular response to osmotic stress	40	1	0.93	0.0019
GO:0051491	positive regulation of filopodium assembly	91	3	2.13	0.00191
GO:0043092	L-amino acid import	16	2	0.37	0.00192
GO:0090037	positive regulation of protein kinase C signaling	31	3	0.72	0.00194
GO:0050896	response to stimulus	14238	371	332.71	0.00194
GO:0060425	lung morphogenesis	160	7	3.74	0.00196
GO:0010811	positive regulation of cell-substrate adhesion	213	12	4.98	0.00199
GO:1903311	regulation of mRNA metabolic process	184	2	4.3	0.00199
GO:0010092	specification of organ identity	113	4	2.64	0.00201
GO:0033762	response to glucagon	67	5	1.57	0.00201
GO:1901298	regulation of hydrogen peroxide-mediated programmed cell death	14	1	0.33	0.00202
GO:0045661	regulation of myoblast differentiation	92	4	2.15	0.00202
GO:0010001	glial cell differentiation	424	27	9.91	0.00203
GO:0043523	regulation of neuron apoptotic process	366	15	8.55	0.00204
GO:0048259	regulation of receptor-mediated endocytosis	172	9	4.02	0.00205
GO:0042100	B cell proliferation	114	1	2.66	0.00206
GO:0051280	negative regulation of release of sequestered calcium ion into cytosol	14	1	0.33	0.00206
GO:0018193	peptidyl-amino acid modification	2130	77	49.77	0.00207
GO:0060750	epithelial cell proliferation involved in mammary gland duct elongation	6	0	0.14	0.00208
GO:1901165	positive regulation of trophoblast cell migration	8	0	0.19	0.0021
GO:0008334	histone mRNA metabolic process	42	0	0.98	0.00211
GO:0030213	hyaluronan biosynthetic process	19	0	0.44	0.00212
GO:0030010	establishment of cell polarity	266	6	6.22	0.00212
GO:0033129	positive regulation of histone phosphorylation	37	2	0.86	0.00213
GO:0048638	regulation of developmental growth	301	16	7.03	0.00213
GO:0032332	positive regulation of chondrocyte differentiation	54	1	1.26	0.00214
GO:0043254	regulation of protein complex assembly	648	24	15.14	0.00214
GO:0016056	rhodopsin mediated signaling pathway	160	6	3.74	0.00215
GO:0060318	definitive erythrocyte differentiation	14	2	0.33	0.00217
GO:0043303	mast cell degranulation	78	8	1.82	0.00218
GO:0032660	regulation of interleukin-17 production	26	0	0.61	0.00218
GO:0006888	ER to Golgi vesicle-mediated transport	134	0	3.13	0.0022
GO:0007257	activation of JUN kinase activity	136	4	3.18	0.00221
GO:0072659	protein localization to plasma membrane	575	22	13.44	0.00221
GO:0051668	localization within membrane	61	1	1.43	0.00224
GO:0050905	neuromuscular process	200	15	4.67	0.00224
GO:0031667	response to nutrient levels	595	23	13.9	0.00225
GO:0043536	positive regulation of blood vessel endothelial cell migration	111	5	2.59	0.00227
GO:0060766	negative regulation of androgen receptor signaling pathway	47	2	1.1	0.00229
GO:0010648	negative regulation of cell communication	2454	100	57.35	0.00229
GO:0006753	nucleoside phosphate metabolic process	2266	70	52.95	0.0023
GO:0043569	negative regulation of insulin-like growth factor receptor signaling pathway	31	1	0.72	0.0023
GO:0072075	metanephric mesenchyme development	32	3	0.75	0.00231
GO:0035249	synaptic transmission, glutamatergic	75	6	1.75	0.00231
GO:0060351	cartilage development involved in endochondral bone morphogenesis	46	2	1.07	0.00231
GO:0048545	response to steroid hormone	691	31	16.15	0.00233
GO:0030514	negative regulation of BMP signaling pathway	87	8	2.03	0.00234
GO:0015991	ATP hydrolysis coupled proton transport	33	0	0.77	0.00236
GO:0019048	modulation by virus of host morphology or physiology	593	14	13.86	0.00237
GO:0097051	establishment of protein localization to endoplasmic reticulum membrane	51	0	1.19	0.0024
GO:0001845	phagolysosome assembly	31	2	0.72	0.0024
GO:0007519	skeletal muscle tissue development	461	24	10.77	0.0024
GO:0060571	morphogenesis of an epithelial fold	47	2	1.1	0.00241
GO:0055026	negative regulation of cardiac muscle tissue development	23	1	0.54	0.00243
GO:0072176	nephric duct development	57	3	1.33	0.00243
GO:1902531	regulation of intracellular signal transduction	3153	111	73.68	0.00243
GO:0023057	negative regulation of signaling	2447	100	57.18	0.00243
GO:0050770	regulation of axonogenesis	330	18	7.71	0.00244
GO:0061033	secretion by lung epithelial cell involved in lung growth	21	1	0.49	0.00245
GO:0007276	gamete generation	1041	22	24.33	0.00247
GO:0070374	positive regulation of ERK1 and ERK2 cascade	342	15	7.99	0.00247
GO:2001137	positive regulation of endocytic recycling	6	0	0.14	0.0025
GO:0021759	globus pallidus development	10	0	0.23	0.0025
GO:0001764	neuron migration	236	13	5.51	0.0025
GO:0007224	smoothened signaling pathway	216	8	5.05	0.00251
GO:0001933	negative regulation of protein phosphorylation	838	41	19.58	0.00252
GO:0060999	positive regulation of dendritic spine development	53	3	1.24	0.00252
GO:0007626	locomotory behavior	262	20	6.12	0.00254
GO:0009268	response to pH	60	4	1.4	0.00257
GO:0032201	telomere maintenance via semi-conservative replication	26	0	0.61	0.00257
GO:0043010	camera-type eye development	655	27	15.31	0.00258
GO:0017148	negative regulation of translation	185	5	4.32	0.0026
GO:0048843	negative regulation of axon extension involved in axon guidance	15	2	0.35	0.0026
GO:0061351	neural precursor cell proliferation	249	11	5.82	0.0026
GO:0038032	termination of G-protein coupled receptor signaling pathway	44	4	1.03	0.00261
GO:2000271	positive regulation of fibroblast apoptotic process	20	1	0.47	0.00261
GO:0009108	coenzyme biosynthetic process	132	3	3.08	0.00263
GO:1900409	positive regulation of cellular response to oxidative stress	6	1	0.14	0.00263
GO:0023019	signal transduction involved in regulation of gene expression	27	1	0.63	0.00263
GO:0042310	vasoconstriction	157	11	3.67	0.00266
GO:0010886	positive regulation of cholesterol storage	16	0	0.37	0.00269
GO:0032008	positive regulation of TOR signaling	28	2	0.65	0.0027
GO:0048025	negative regulation of mRNA splicing, via spliceosome	28	1	0.65	0.00273
GO:0007612	learning	227	20	5.3	0.00274
GO:0042176	regulation of protein catabolic process	586	18	13.69	0.00274
GO:0051488	activation of anaphase-promoting complex activity	26	2	0.61	0.00274
GO:0051495	positive regulation of cytoskeleton organization	453	17	10.59	0.00275
GO:0032535	regulation of cellular component size	510	28	11.92	0.00276
GO:0033081	regulation of T cell differentiation in thymus	53	1	1.24	0.00277
GO:0060595	fibroblast growth factor receptor signaling pathway involved in mammary gland specification	16	1	0.37	0.00278
GO:0070075	tear secretion	16	1	0.37	0.00278
GO:0090287	regulation of cellular response to growth factor stimulus	395	25	9.23	0.00279
GO:0003007	heart morphogenesis	746	37	17.43	0.00279
GO:0050808	synapse organization	407	20	9.51	0.0028
GO:0097190	apoptotic signaling pathway	1312	47	30.66	0.00281
GO:0006974	cellular response to DNA damage stimulus	1815	34	42.41	0.00282
GO:0022408	negative regulation of cell-cell adhesion	132	4	3.08	0.00283
GO:0055119	relaxation of cardiac muscle	73	3	1.71	0.00283
GO:0042476	odontogenesis	286	12	6.68	0.00284
GO:0006301	postreplication repair	69	1	1.61	0.00286
GO:0048489	synaptic vesicle transport	168	7	3.93	0.00287
GO:0070542	response to fatty acid	103	6	2.41	0.00287
GO:2000045	regulation of G1/S transition of mitotic cell cycle	274	6	6.4	0.00287
GO:0044712	single-organism catabolic process	2810	84	65.66	0.00289
GO:0001541	ovarian follicle development	75	3	1.75	0.00289
GO:0042306	regulation of protein import into nucleus	408	14	9.53	0.00291
GO:0007016	cytoskeletal anchoring at plasma membrane	26	2	0.61	0.00291
GO:0035854	eosinophil fate commitment	7	2	0.16	0.00292
GO:0007413	axonal fasciculation	36	4	0.84	0.00295
GO:0007368	determination of left/right symmetry	199	8	4.65	0.00296
GO:0061346	planar cell polarity pathway involved in heart morphogenesis	40	2	0.93	0.00298
GO:0071338	positive regulation of hair follicle cell proliferation	23	2	0.54	0.00299
GO:0035909	aorta morphogenesis	45	2	1.05	0.00302
GO:0060384	innervation	33	2	0.77	0.00305
GO:0048870	cell motility	3186	122	74.45	0.00306
GO:0051960	regulation of nervous system development	1596	68	37.3	0.00307
GO:0071456	cellular response to hypoxia	256	17	5.98	0.00311
GO:0002312	B cell activation involved in immune response	52	1	1.22	0.00312
GO:0006813	potassium ion transport	266	11	6.22	0.00313
GO:0010742	macrophage derived foam cell differentiation	77	1	1.8	0.00315
GO:0060666	dichotomous subdivision of terminal units involved in salivary gland branching	7	0	0.16	0.00315
GO:0042542	response to hydrogen peroxide	225	11	5.26	0.00317
GO:0001890	placenta development	284	12	6.64	0.00318
GO:0045176	apical protein localization	20	1	0.47	0.00318
GO:0048302	regulation of isotype switching to IgG isotypes	11	0	0.26	0.0032
GO:0009408	response to heat	151	1	3.53	0.0032
GO:0006935	chemotaxis	1866	76	43.6	0.00322
GO:0048593	camera-type eye morphogenesis	308	10	7.2	0.00322
GO:0042136	neurotransmitter biosynthetic process	46	0	1.07	0.00323
GO:0010638	positive regulation of organelle organization	903	34	21.1	0.00324
GO:0065003	macromolecular complex assembly	2840	83	66.37	0.00324
GO:0014033	neural crest cell differentiation	177	10	4.14	0.00324
GO:0042832	defense response to protozoan	19	1	0.44	0.00325
GO:0048679	regulation of axon regeneration	50	1	1.17	0.00327
GO:0038083	peptidyl-tyrosine autophosphorylation	49	3	1.15	0.00328
GO:0045717	negative regulation of fatty acid biosynthetic process	11	1	0.26	0.00328
GO:0042593	glucose homeostasis	406	19	9.49	0.00329
GO:0002040	sprouting angiogenesis	192	17	4.49	0.00329
GO:0003289	atrial septum primum morphogenesis	18	1	0.42	0.00329
GO:0051344	negative regulation of cyclic-nucleotide phosphodiesterase activity	14	1	0.33	0.00331
GO:0046716	muscle cell cellular homeostasis	39	3	0.91	0.00332
GO:0031401	positive regulation of protein modification process	2289	77	53.49	0.00334
GO:0002067	glandular epithelial cell differentiation	126	4	2.94	0.00334
GO:0006622	protein targeting to lysosome	31	0	0.72	0.00334
GO:0050732	negative regulation of peptidyl-tyrosine phosphorylation	127	5	2.97	0.00335
GO:0031943	regulation of glucocorticoid metabolic process	49	2	1.15	0.00335
GO:0006688	glycosphingolipid biosynthetic process	22	0	0.51	0.00338
GO:0055013	cardiac muscle cell development	132	6	3.08	0.00339
GO:0046128	purine ribonucleoside metabolic process	1690	47	39.49	0.0034
GO:0072330	monocarboxylic acid biosynthetic process	349	8	8.16	0.0034
GO:0033688	regulation of osteoblast proliferation	56	5	1.31	0.00341
GO:0051988	regulation of attachment of spindle microtubules to kinetochore	52	2	1.22	0.00341
GO:0031659	positive regulation of cyclin-dependent protein serine/threonine kinase activity involved in G1/S transition of mitotic cell cycle	72	2	1.68	0.00344
GO:0048839	inner ear development	457	27	10.68	0.00344
GO:0010676	positive regulation of cellular carbohydrate metabolic process	153	9	3.58	0.00345
GO:0060686	negative regulation of prostatic bud formation	7	2	0.16	0.00345
GO:0086004	regulation of cardiac muscle cell contraction	224	10	5.23	0.00345
GO:0051303	establishment of chromosome localization	52	1	1.22	0.00346
GO:0072583	clathrin-mediated endocytosis	31	2	0.72	0.00348
GO:0002562	somatic diversification of immune receptors via germline recombination within a single locus	73	0	1.71	0.00348
GO:0006999	nuclear pore organization	10	0	0.23	0.00349
GO:0046931	pore complex assembly	10	0	0.23	0.00349
GO:2000243	positive regulation of reproductive process	83	4	1.94	0.0035
GO:0043550	regulation of lipid kinase activity	118	6	2.76	0.0035
GO:0007369	gastrulation	412	16	9.63	0.00352
GO:0007100	mitotic centrosome separation	9	0	0.21	0.00359
GO:0032508	DNA duplex unwinding	51	1	1.19	0.0036
GO:0017085	response to insecticide	13	0	0.3	0.00362
GO:0051322	anaphase	24	1	0.56	0.00363
GO:0000079	regulation of cyclin-dependent protein serine/threonine kinase activity	243	11	5.68	0.00366
GO:1901342	regulation of vasculature development	667	38	15.59	0.00369
GO:0009642	response to light intensity	13	0	0.3	0.00371
GO:0045834	positive regulation of lipid metabolic process	367	14	8.58	0.00374
GO:2000377	regulation of reactive oxygen species metabolic process	210	8	4.91	0.00375
GO:0006635	fatty acid beta-oxidation	166	1	3.88	0.00375
GO:0003407	neural retina development	112	5	2.62	0.00376
GO:0042787	protein ubiquitination involved in ubiquitin-dependent protein catabolic process	114	2	2.66	0.00377
GO:0021511	spinal cord patterning	34	3	0.79	0.00379
GO:0009790	embryo development	2138	83	49.96	0.00379
GO:0017145	stem cell division	82	3	1.92	0.00379
GO:0008652	cellular amino acid biosynthetic process	159	6	3.72	0.0038
GO:0051045	negative regulation of membrane protein ectodomain proteolysis	16	1	0.37	0.00381
GO:1900371	regulation of purine nucleotide biosynthetic process	303	15	7.08	0.00381
GO:0014848	urinary tract smooth muscle contraction	7	4	0.16	0.00382
GO:0032222	regulation of synaptic transmission, cholinergic	7	0	0.16	0.00382
GO:0030879	mammary gland development	415	21	9.7	0.00383
GO:0071902	positive regulation of protein serine/threonine kinase activity	836	34	19.54	0.00386
GO:0030579	ubiquitin-dependent SMAD protein catabolic process	20	0	0.47	0.00388
GO:0030324	lung development	392	16	9.16	0.00389
GO:0006405	RNA export from nucleus	189	1	4.42	0.00391
GO:0031100	organ regeneration	67	5	1.57	0.00392
GO:0019226	transmission of nerve impulse	330	17	7.71	0.00394
GO:0016049	cell growth	1088	36	25.42	0.00395
GO:0030850	prostate gland development	148	10	3.46	0.00397
GO:0051050	positive regulation of transport	1896	68	44.31	0.00399
GO:0006464	cellular protein modification process	6006	174	140.35	0.00399
GO:0009451	RNA modification	98	0	2.29	0.004
GO:0000730	DNA recombinase assembly	6	0	0.14	0.00402
GO:0045830	positive regulation of isotype switching	19	0	0.44	0.00402
GO:0010770	positive regulation of cell morphogenesis involved in differentiation	108	6	2.52	0.00405
GO:0072497	mesenchymal stem cell differentiation	60	3	1.4	0.00405
GO:0022613	ribonucleoprotein complex biogenesis	514	5	12.01	0.00405
GO:0006029	proteoglycan metabolic process	202	6	4.72	0.00406
GO:0016572	histone phosphorylation	161	5	3.76	0.00407
GO:0009948	anterior/posterior axis specification	142	6	3.32	0.00408
GO:0048935	peripheral nervous system neuron development	21	1	0.49	0.00408
GO:0032259	methylation	522	9	12.2	0.00408
GO:0071383	cellular response to steroid hormone stimulus	227	9	5.3	0.00408
GO:0060548	negative regulation of cell death	2000	58	46.74	0.00409
GO:0051270	regulation of cellular component movement	2017	84	47.13	0.00413
GO:0045664	regulation of neuron differentiation	1183	50	27.64	0.00413
GO:0006206	pyrimidine nucleobase metabolic process	37	0	0.86	0.00413
GO:0033059	cellular pigmentation	63	2	1.47	0.00415
GO:0009154	purine ribonucleotide catabolic process	1480	44	34.58	0.00415
GO:0048014	Tie signaling pathway	27	2	0.63	0.00415
GO:0050769	positive regulation of neurogenesis	314	15	7.34	0.00416
GO:0010870	positive regulation of receptor biosynthetic process	42	2	0.98	0.00417
GO:0071345	cellular response to cytokine stimulus	1491	39	34.84	0.00419
GO:0015908	fatty acid transport	184	4	4.3	0.00422
GO:0051054	positive regulation of DNA metabolic process	371	13	8.67	0.00423
GO:0048754	branching morphogenesis of an epithelial tube	470	22	10.98	0.00426
GO:0032365	intracellular lipid transport	54	1	1.26	0.00426
GO:0070734	histone H3-K27 methylation	12	0	0.28	0.00427
GO:0021877	forebrain neuron fate commitment	11	1	0.26	0.00427
GO:0048730	epidermis morphogenesis	95	5	2.22	0.00428
GO:0010564	regulation of cell cycle process	1238	34	28.93	0.00429
GO:0051145	smooth muscle cell differentiation	89	10	2.08	0.0043
GO:0032270	positive regulation of cellular protein metabolic process	2621	82	61.25	0.00431
GO:1903362	regulation of cellular protein catabolic process	301	7	7.03	0.00432
GO:0021559	trigeminal nerve development	14	1	0.33	0.00435
GO:0035270	endocrine system development	483	27	11.29	0.00438
GO:0072661	protein targeting to plasma membrane	55	1	1.29	0.00442
GO:0033275	actin-myosin filament sliding	128	4	2.99	0.00447
GO:0002028	regulation of sodium ion transport	122	9	2.85	0.00447
GO:0021517	ventral spinal cord development	106	6	2.48	0.00449
GO:0048066	developmental pigmentation	82	3	1.92	0.00452
GO:0032667	regulation of interleukin-23 production	28	1	0.65	0.00452
GO:0006164	purine nucleotide biosynthetic process	453	16	10.59	0.00455
GO:0007183	SMAD protein complex assembly	36	1	0.84	0.00455
GO:0046470	phosphatidylcholine metabolic process	101	2	2.36	0.00458
GO:0043433	negative regulation of sequence-specific DNA binding transcription factor activity	414	12	9.67	0.00462
GO:0060070	canonical Wnt signaling pathway	556	24	12.99	0.00463
GO:0060219	camera-type eye photoreceptor cell differentiation	36	1	0.84	0.00463
GO:0023061	signal release	1049	49	24.51	0.00463
GO:0070933	histone H4 deacetylation	22	1	0.51	0.00464
GO:0009164	nucleoside catabolic process	1484	42	34.68	0.00466
GO:0045187	regulation of circadian sleep/wake cycle, sleep	19	1	0.44	0.00467
GO:0046320	regulation of fatty acid oxidation	102	3	2.38	0.00468
GO:0046496	nicotinamide nucleotide metabolic process	75	1	1.75	0.00468
GO:0032814	regulation of natural killer cell activation	31	0	0.72	0.0047
GO:1901888	regulation of cell junction assembly	207	14	4.84	0.0047
GO:0060242	contact inhibition	33	0	0.77	0.00473
GO:0035295	tube development	1408	65	32.9	0.00473
GO:0003205	cardiac chamber development	536	31	12.53	0.00475
GO:0007528	neuromuscular junction development	74	4	1.73	0.00475
GO:0032970	regulation of actin filament-based process	875	37	20.45	0.00477
GO:0045428	regulation of nitric oxide biosynthetic process	147	3	3.44	0.00477
GO:0046579	positive regulation of Ras protein signal transduction	85	6	1.99	0.00479
GO:0045200	establishment of neuroblast polarity	25	1	0.58	0.00481
GO:0009582	detection of abiotic stimulus	438	22	10.24	0.00483
GO:0051348	negative regulation of transferase activity	839	34	19.61	0.00484
GO:0005977	glycogen metabolic process	204	12	4.77	0.00485
GO:0035813	regulation of renal sodium excretion	24	2	0.56	0.00485
GO:0098656	anion transmembrane transport	143	4	3.34	0.00486
GO:0000212	meiotic spindle organization	9	0	0.21	0.00487
GO:0001952	regulation of cell-matrix adhesion	270	13	6.31	0.00487
GO:0032886	regulation of microtubule-based process	305	13	7.13	0.00488
GO:0033133	positive regulation of glucokinase activity	7	2	0.16	0.00497
GO:0016584	nucleosome positioning	29	0	0.68	0.00497
GO:0048858	cell projection morphogenesis	2163	84	50.54	0.00498
GO:0048857	neural nucleus development	50	0	1.17	0.00501
GO:0060563	neuroepithelial cell differentiation	106	4	2.48	0.00502
GO:0007569	cell aging	352	7	8.23	0.00502
GO:2000065	negative regulation of cortisol biosynthetic process	23	1	0.54	0.00503
GO:0032348	negative regulation of aldosterone biosynthetic process	23	1	0.54	0.00503
GO:0043410	positive regulation of MAPK cascade	1176	43	27.48	0.00504
GO:0051281	positive regulation of release of sequestered calcium ion into cytosol	37	5	0.86	0.00504
GO:0055009	atrial cardiac muscle tissue morphogenesis	24	0	0.56	0.00504
GO:0044089	positive regulation of cellular component biogenesis	63	3	1.47	0.00508
GO:0010506	regulation of autophagy	208	5	4.86	0.00508
GO:0006111	regulation of gluconeogenesis	49	6	1.15	0.00508
GO:0048671	negative regulation of collateral sprouting	11	1	0.26	0.00509
GO:0060379	cardiac muscle cell myoblast differentiation	37	3	0.86	0.00509
GO:0060562	epithelial tube morphogenesis	926	38	21.64	0.0051
GO:0003333	amino acid transmembrane transport	61	3	1.43	0.0051
GO:0036089	cleavage furrow formation	34	1	0.79	0.00512
GO:0035457	cellular response to interferon-alpha	22	2	0.51	0.00519
GO:0042455	ribonucleoside biosynthetic process	145	2	3.39	0.0052
GO:2000095	regulation of Wnt signaling pathway, planar cell polarity pathway	54	5	1.26	0.00522
GO:0032743	positive regulation of interleukin-2 production	29	0	0.68	0.00522
GO:0070849	response to epidermal growth factor	67	3	1.57	0.00527
GO:0019062	virion attachment to host cell	17	0	0.4	0.00527
GO:0042994	cytoplasmic sequestering of transcription factor	64	2	1.5	0.00528
GO:0001578	microtubule bundle formation	75	2	1.75	0.00528
GO:0032328	alanine transport	22	2	0.51	0.00528
GO:0007274	neuromuscular synaptic transmission	43	3	1	0.00528
GO:0006868	glutamine transport	15	2	0.35	0.0053
GO:0043488	regulation of mRNA stability	122	1	2.85	0.00533
GO:0033327	Leydig cell differentiation	15	1	0.35	0.00535
GO:0090103	cochlea morphogenesis	54	1	1.26	0.00535
GO:0060644	mammary gland epithelial cell differentiation	50	4	1.17	0.00538
GO:0006998	nuclear envelope organization	144	2	3.36	0.0054
GO:0010765	positive regulation of sodium ion transport	34	2	0.79	0.0054
GO:0060271	cilium morphogenesis	277	1	6.47	0.00541
GO:0018119	peptidyl-cysteine S-nitrosylation	17	1	0.4	0.00542
GO:0010719	negative regulation of epithelial to mesenchymal transition	72	3	1.68	0.00545
GO:0032012	regulation of ARF protein signal transduction	51	1	1.19	0.00546
GO:0001942	hair follicle development	224	11	5.23	0.00546
GO:0044058	regulation of digestive system process	54	2	1.26	0.00546
GO:0048013	ephrin receptor signaling pathway	71	8	1.66	0.00547
GO:2001241	positive regulation of extrinsic apoptotic signaling pathway in absence of ligand	36	1	0.84	0.00547
GO:0032374	regulation of cholesterol transport	78	4	1.82	0.00547
GO:0014056	regulation of acetylcholine secretion, neurotransmission	8	1	0.19	0.00547
GO:0031145	anaphase-promoting complex-dependent proteasomal ubiquitin-dependent protein catabolic process	169	3	3.95	0.00548
GO:0050861	positive regulation of B cell receptor signaling pathway	43	1	1	0.00551
GO:0050677	positive regulation of urothelial cell proliferation	15	1	0.35	0.00552
GO:0086091	regulation of heart rate by cardiac conduction	78	6	1.82	0.00553
GO:0060323	head morphogenesis	79	2	1.85	0.00555
GO:0045793	positive regulation of cell size	12	0	0.28	0.00559
GO:0051345	positive regulation of hydrolase activity	1549	46	36.2	0.0056
GO:0032504	multicellular organism reproduction	1520	44	35.52	0.0056
GO:0044763	single-organism cellular process	17502	439	408.99	0.00562
GO:0043297	apical junction assembly	170	7	3.97	0.00564
GO:0043951	negative regulation of cAMP-mediated signaling	29	1	0.68	0.00565
GO:0030802	regulation of cyclic nucleotide biosynthetic process	300	15	7.01	0.00565
GO:0038033	positive regulation of endothelial cell chemotaxis by VEGF-activated vascular endothelial growth factor receptor signaling pathway	13	1	0.3	0.00566
GO:1901164	negative regulation of trophoblast cell migration	19	0	0.44	0.00567
GO:0046337	phosphatidylethanolamine metabolic process	21	0	0.49	0.00571
GO:0060045	positive regulation of cardiac muscle cell proliferation	32	3	0.75	0.00571
GO:0021537	telencephalon development	605	26	14.14	0.00572
GO:0060510	Type II pneumocyte differentiation	8	1	0.19	0.00572
GO:0007218	neuropeptide signaling pathway	132	5	3.08	0.00576
GO:0042693	muscle cell fate commitment	56	4	1.31	0.00576
GO:0030072	peptide hormone secretion	647	34	15.12	0.00578
GO:0070423	nucleotide-binding oligomerization domain containing signaling pathway	66	1	1.54	0.0058
GO:0090022	regulation of neutrophil chemotaxis	65	3	1.52	0.00581
GO:0001568	blood vessel development	1681	79	39.28	0.00583
GO:0061640	cytoskeleton-dependent cytokinesis	90	2	2.1	0.00583
GO:2000664	positive regulation of interleukin-5 secretion	9	2	0.21	0.00584
GO:2000667	positive regulation of interleukin-13 secretion	9	2	0.21	0.00584
GO:0007171	activation of transmembrane receptor protein tyrosine kinase activity	30	2	0.7	0.00584
GO:0072001	renal system development	847	40	19.79	0.00584
GO:2000104	negative regulation of DNA-dependent DNA replication	40	1	0.93	0.00585
GO:0030823	regulation of cGMP metabolic process	56	3	1.31	0.00586
GO:0007601	visual perception	414	17	9.67	0.00586
GO:0051016	barbed-end actin filament capping	13	2	0.3	0.00588
GO:0010656	negative regulation of muscle cell apoptotic process	51	4	1.19	0.00588
GO:0032645	regulation of granulocyte macrophage colony-stimulating factor production	16	0	0.37	0.00588
GO:1901264	carbohydrate derivative transport	87	0	2.03	0.00589
GO:0071469	cellular response to alkaline pH	19	2	0.44	0.0059
GO:0090179	planar cell polarity pathway involved in neural tube closure	21	2	0.49	0.00597
GO:0034259	negative regulation of Rho GTPase activity	56	3	1.31	0.00597
GO:0006285	base-excision repair, AP site formation	12	0	0.28	0.00598
GO:0040037	negative regulation of fibroblast growth factor receptor signaling pathway	21	4	0.49	0.00599
GO:0032851	positive regulation of Rab GTPase activity	51	0	1.19	0.006
GO:0030195	negative regulation of blood coagulation	151	2	3.53	0.00602
GO:0006821	chloride transport	100	5	2.34	0.00603
GO:1901725	regulation of histone deacetylase activity	17	1	0.4	0.00604
GO:0033043	regulation of organelle organization	1921	68	44.89	0.00604
GO:0071350	cellular response to interleukin-15	40	3	0.93	0.00605
GO:0002532	production of molecular mediator involved in inflammatory response	38	2	0.89	0.00606
GO:0048210	Golgi vesicle fusion to target membrane	55	0	1.29	0.00607
GO:0007603	phototransduction, visible light	297	13	6.94	0.00609
GO:0032349	positive regulation of aldosterone biosynthetic process	36	2	0.84	0.00611
GO:0071498	cellular response to fluid shear stress	40	2	0.93	0.00612
GO:0009612	response to mechanical stimulus	295	15	6.89	0.00613
GO:0030204	chondroitin sulfate metabolic process	120	3	2.8	0.00614
GO:0046541	saliva secretion	34	3	0.79	0.00615
GO:0060711	labyrinthine layer development	68	4	1.59	0.0062
GO:0072521	purine-containing compound metabolic process	2143	72	50.08	0.0062
GO:0008344	adult locomotory behavior	125	9	2.92	0.00622
GO:0060251	regulation of glial cell proliferation	81	2	1.89	0.00622
GO:0031033	myosin filament organization	11	1	0.26	0.00623
GO:0032693	negative regulation of interleukin-10 production	14	0	0.33	0.00623
GO:0019725	cellular homeostasis	1520	48	35.52	0.00624
GO:0031645	negative regulation of neurological system process	37	2	0.86	0.00626
GO:0007497	posterior midgut development	10	1	0.23	0.00626
GO:0045606	positive regulation of epidermal cell differentiation	67	1	1.57	0.00627
GO:0043406	positive regulation of MAP kinase activity	603	24	14.09	0.0063
GO:0003351	epithelial cilium movement	18	0	0.42	0.0063
GO:0043066	negative regulation of apoptotic process	1897	55	44.33	0.0063
GO:0001655	urogenital system development	1008	49	23.55	0.00631
GO:0006629	lipid metabolic process	2431	60	56.81	0.00631
GO:0010764	negative regulation of fibroblast migration	9	0	0.21	0.00635
GO:0007599	hemostasis	1530	59	35.75	0.00636
GO:0010677	negative regulation of cellular carbohydrate metabolic process	65	4	1.52	0.00644
GO:0032411	positive regulation of transporter activity	146	7	3.41	0.00645
GO:0055024	regulation of cardiac muscle tissue development	143	10	3.34	0.00648
GO:0021532	neural tube patterning	67	1	1.57	0.00648
GO:0045841	negative regulation of mitotic metaphase/anaphase transition	63	3	1.47	0.00649
GO:0032835	glomerulus development	194	9	4.53	0.0065
GO:0071364	cellular response to epidermal growth factor stimulus	48	2	1.12	0.00651
GO:0044706	multi-multicellular organism process	434	21	10.14	0.00652
GO:0031396	regulation of protein ubiquitination	696	14	16.26	0.00653
GO:0042159	lipoprotein catabolic process	8	0	0.19	0.00654
GO:0045777	positive regulation of blood pressure	88	6	2.06	0.00656
GO:0070372	regulation of ERK1 and ERK2 cascade	500	23	11.68	0.00657
GO:0045907	positive regulation of vasoconstriction	34	2	0.79	0.00661
GO:0016482	cytoplasmic transport	2315	45	54.1	0.00663
GO:0031392	regulation of prostaglandin biosynthetic process	9	0	0.21	0.00665
GO:0043217	myelin maintenance	20	4	0.47	0.00667
GO:0048102	autophagic cell death	11	2	0.26	0.00671
GO:0032912	negative regulation of transforming growth factor beta2 production	6	1	0.14	0.00673
GO:0032271	regulation of protein polymerization	329	13	7.69	0.00674
GO:0001736	establishment of planar polarity	145	7	3.39	0.00678
GO:0030166	proteoglycan biosynthetic process	89	2	2.08	0.00678
GO:0032762	mast cell cytokine production	13	2	0.3	0.00679
GO:0003170	heart valve development	197	16	4.6	0.00681
GO:1901565	organonitrogen compound catabolic process	1983	56	46.34	0.00683
GO:0048016	inositol phosphate-mediated signaling	42	1	0.98	0.00687
GO:0061564	axon development	1642	72	38.37	0.00687
GO:0010815	bradykinin catabolic process	7	0	0.16	0.0069
GO:0007010	cytoskeleton organization	3027	92	70.73	0.0069
GO:0034214	protein hexamerization	18	0	0.42	0.00691
GO:0060428	lung epithelium development	92	3	2.15	0.00694
GO:0001658	branching involved in ureteric bud morphogenesis	180	11	4.21	0.00694
GO:0071526	semaphorin-plexin signaling pathway	37	1	0.86	0.00695
GO:0046351	disaccharide biosynthetic process	6	4	0.14	0.00695
GO:0045725	positive regulation of glycogen biosynthetic process	96	4	2.24	0.00701
GO:0001954	positive regulation of cell-matrix adhesion	135	6	3.15	0.00701
GO:0030225	macrophage differentiation	95	4	2.22	0.00702
GO:0016358	dendrite development	441	19	10.31	0.00703
GO:0009205	purine ribonucleoside triphosphate metabolic process	1588	46	37.11	0.00705
GO:0055075	potassium ion homeostasis	36	2	0.84	0.00705
GO:0050871	positive regulation of B cell activation	95	1	2.22	0.00708
GO:0043567	regulation of insulin-like growth factor receptor signaling pathway	68	2	1.59	0.00709
GO:2000017	positive regulation of determination of dorsal identity	12	0	0.28	0.0071
GO:0071822	protein complex subunit organization	3449	114	80.6	0.00711
GO:0046824	positive regulation of nucleocytoplasmic transport	244	6	5.7	0.00712
GO:0009260	ribonucleotide biosynthetic process	461	17	10.77	0.00713
GO:0010038	response to metal ion	556	23	12.99	0.00716
GO:0010659	cardiac muscle cell apoptotic process	45	5	1.05	0.00717
GO:0061326	renal tubule development	149	6	3.48	0.00718
GO:0060447	bud outgrowth involved in lung branching	17	1	0.4	0.00718
GO:0090136	epithelial cell-cell adhesion	27	3	0.63	0.00719
GO:0001756	somitogenesis	103	7	2.41	0.0072
GO:0030212	hyaluronan metabolic process	49	0	1.15	0.00721
GO:0090080	positive regulation of MAPKKK cascade by fibroblast growth factor receptor signaling pathway	7	0	0.16	0.00721
GO:2000179	positive regulation of neural precursor cell proliferation	50	2	1.17	0.00722
GO:0045578	negative regulation of B cell differentiation	9	1	0.21	0.00722
GO:0014032	neural crest cell development	133	7	3.11	0.00725
GO:0006090	pyruvate metabolic process	168	13	3.93	0.00726
GO:0048864	stem cell development	693	34	16.19	0.00726
GO:0070662	mast cell proliferation	52	1	1.22	0.00727
GO:0030194	positive regulation of blood coagulation	62	2	1.45	0.00736
GO:0071281	cellular response to iron ion	6	0	0.14	0.00737
GO:1901077	regulation of relaxation of muscle	34	2	0.79	0.00737
GO:0060348	bone development	341	14	7.97	0.00739
GO:0042661	regulation of mesodermal cell fate specification	24	1	0.56	0.00741
GO:0006702	androgen biosynthetic process	43	1	1	0.00742
GO:0016577	histone demethylation	56	1	1.31	0.00744
GO:0032981	mitochondrial respiratory chain complex I assembly	18	0	0.42	0.00745
GO:0023014	signal transduction by phosphorylation	1885	69	44.05	0.00746
GO:0060306	regulation of membrane repolarization	76	4	1.78	0.00747
GO:0014821	phasic smooth muscle contraction	41	5	0.96	0.00749
GO:0050885	neuromuscular process controlling balance	108	10	2.52	0.00753
GO:0045197	establishment or maintenance of epithelial cell apical/basal polarity	49	1	1.15	0.00755
GO:0090224	regulation of spindle organization	20	0	0.47	0.00755
GO:0048681	negative regulation of axon regeneration	12	1	0.28	0.00758
GO:0015748	organophosphate ester transport	125	0	2.92	0.0076
GO:1900119	positive regulation of execution phase of apoptosis	30	0	0.7	0.0076
GO:0061217	regulation of mesonephros development	70	8	1.64	0.00761
GO:0009267	cellular response to starvation	213	11	4.98	0.00762
GO:0001649	osteoblast differentiation	486	21	11.36	0.00763
GO:0060687	regulation of branching involved in prostate gland morphogenesis	12	1	0.28	0.00764
GO:0050999	regulation of nitric-oxide synthase activity	118	2	2.76	0.00771
GO:0048483	autonomic nervous system development	146	7	3.41	0.00771
GO:0060478	acrosomal vesicle exocytosis	19	3	0.44	0.00772
GO:0030819	positive regulation of cAMP biosynthetic process	169	10	3.95	0.00776
GO:2000810	regulation of tight junction assembly	80	4	1.87	0.00776
GO:0021954	central nervous system neuron development	180	14	4.21	0.00776
GO:0014820	tonic smooth muscle contraction	8	0	0.19	0.00777
GO:0043087	regulation of GTPase activity	771	27	18.02	0.00778
GO:0006085	acetyl-CoA biosynthetic process	23	3	0.54	0.00782
GO:0060538	skeletal muscle organ development	480	27	11.22	0.00783
GO:0030041	actin filament polymerization	322	12	7.52	0.00785
GO:0032233	positive regulation of actin filament bundle assembly	120	4	2.8	0.00786
GO:0031128	developmental induction	132	6	3.08	0.00787
GO:0046058	cAMP metabolic process	316	16	7.38	0.0079
GO:0030334	regulation of cell migration	1657	69	38.72	0.00792
GO:0006661	phosphatidylinositol biosynthetic process	166	3	3.88	0.00794
GO:0003071	renal system process involved in regulation of systemic arterial blood pressure	80	3	1.87	0.00794
GO:0045616	regulation of keratinocyte differentiation	117	3	2.73	0.00794
GO:0050900	leukocyte migration	1008	38	23.55	0.00794
GO:0032729	positive regulation of interferon-gamma production	102	3	2.38	0.00795
GO:0035108	limb morphogenesis	404	17	9.44	0.00796
GO:0090005	negative regulation of establishment of protein localization to plasma membrane	65	2	1.52	0.00796
GO:0034383	low-density lipoprotein particle clearance	41	2	0.96	0.00796
GO:0051126	negative regulation of actin nucleation	6	1	0.14	0.00799
GO:0032941	secretion by tissue	146	9	3.41	0.00799
GO:0006644	phospholipid metabolic process	550	9	12.85	0.008
GO:0070328	triglyceride homeostasis	47	1	1.1	0.00801
GO:0019692	deoxyribose phosphate metabolic process	37	2	0.86	0.00801
GO:0045851	pH reduction	64	1	1.5	0.00801
GO:0030301	cholesterol transport	165	5	3.86	0.00803
GO:0010631	epithelial cell migration	767	40	17.92	0.00804
GO:0048645	organ formation	184	11	4.3	0.00805
GO:0009156	ribonucleoside monophosphate biosynthetic process	107	1	2.5	0.00806
GO:0031223	auditory behavior	6	2	0.14	0.00808
GO:0071482	cellular response to light stimulus	316	8	7.38	0.0081
GO:0043304	regulation of mast cell degranulation	36	6	0.84	0.00812
GO:0006536	glutamate metabolic process	36	4	0.84	0.00813
GO:1901160	primary amino compound metabolic process	15	1	0.35	0.00817
GO:0006596	polyamine biosynthetic process	15	0	0.35	0.00818
GO:0006096	glycolytic process	120	11	2.8	0.00821
GO:0008054	cyclin catabolic process	34	1	0.79	0.00821
GO:0042523	positive regulation of tyrosine phosphorylation of Stat5 protein	37	2	0.86	0.00825
GO:0048519	negative regulation of biological process	9239	249	215.9	0.0083
GO:0070670	response to interleukin-4	88	6	2.06	0.00831
GO:0051957	positive regulation of amino acid transport	15	1	0.35	0.00832
GO:0022602	ovulation cycle process	137	6	3.2	0.00834
GO:0010466	negative regulation of peptidase activity	439	11	10.26	0.00834
GO:0030641	regulation of cellular pH	102	3	2.38	0.00836
GO:0051899	membrane depolarization	209	14	4.88	0.00838
GO:0043116	negative regulation of vascular permeability	57	4	1.33	0.00838
GO:0006913	nucleocytoplasmic transport	1107	25	25.87	0.00839
GO:0000165	MAPK cascade	1875	67	43.81	0.00842
GO:0030214	hyaluronan catabolic process	23	0	0.54	0.00842
GO:0003308	negative regulation of Wnt signaling pathway involved in heart development	36	1	0.84	0.00842
GO:0018377	protein myristoylation	8	0	0.19	0.00843
GO:0003300	cardiac muscle hypertrophy	102	6	2.38	0.00853
GO:0060039	pericardium development	44	2	1.03	0.00853
GO:0097306	cellular response to alcohol	123	2	2.87	0.00853
GO:0090073	positive regulation of protein homodimerization activity	11	0	0.26	0.00853
GO:0014896	muscle hypertrophy	108	6	2.52	0.00855
GO:0007602	phototransduction	325	13	7.59	0.00864
GO:0015939	pantothenate metabolic process	20	0	0.47	0.00866
GO:0010896	regulation of triglyceride catabolic process	19	0	0.44	0.00867
GO:2000351	regulation of endothelial cell apoptotic process	112	6	2.62	0.00867
GO:0032989	cellular component morphogenesis	3513	139	82.09	0.00868
GO:0034329	cell junction assembly	637	36	14.89	0.00871
GO:0009264	deoxyribonucleotide catabolic process	21	1	0.49	0.00871
GO:0033135	regulation of peptidyl-serine phosphorylation	252	8	5.89	0.00873
GO:0008380	RNA splicing	811	7	18.95	0.00873
GO:0019064	fusion of virus membrane with host plasma membrane	10	0	0.23	0.00874
GO:0060560	developmental growth involved in morphogenesis	422	16	9.86	0.00875
GO:0050795	regulation of behavior	618	26	14.44	0.00875
GO:0060079	regulation of excitatory postsynaptic membrane potential	72	4	1.68	0.0088
GO:0008089	anterograde axon cargo transport	42	3	0.98	0.00881
GO:0002009	morphogenesis of an epithelium	1294	55	30.24	0.00883
GO:0010977	negative regulation of neuron projection development	65	3	1.52	0.00885
GO:1901136	carbohydrate derivative catabolic process	1708	48	39.91	0.00885
GO:0043009	chordate embryonic development	1266	48	29.58	0.00887
GO:0060047	heart contraction	818	35	19.12	0.00887
GO:0006213	pyrimidine nucleoside metabolic process	76	1	1.78	0.00888
GO:0048009	insulin-like growth factor receptor signaling pathway	152	4	3.55	0.00892
GO:0043162	ubiquitin-dependent protein catabolic process via the multivesicular body sorting pathway	11	0	0.26	0.00892
GO:0043408	regulation of MAPK cascade	1711	61	39.98	0.00892
GO:0003283	atrial septum development	106	6	2.48	0.00893
GO:0034379	very-low-density lipoprotein particle assembly	12	0	0.28	0.00893
GO:0006110	regulation of glycolytic process	77	4	1.8	0.00893
GO:1901606	alpha-amino acid catabolic process	134	5	3.13	0.00893
GO:0034405	response to fluid shear stress	100	3	2.34	0.00894
GO:0010839	negative regulation of keratinocyte proliferation	36	3	0.84	0.00895
GO:0000083	regulation of transcription involved in G1/S transition of mitotic cell cycle	58	0	1.36	0.00897
GO:0033148	positive regulation of intracellular estrogen receptor signaling pathway	73	0	1.71	0.00899
GO:0008064	regulation of actin polymerization or depolymerization	313	13	7.31	0.00902
GO:0032781	positive regulation of ATPase activity	58	3	1.36	0.00902
GO:0043001	Golgi to plasma membrane protein transport	147	2	3.44	0.00903
GO:0030510	regulation of BMP signaling pathway	174	11	4.07	0.00905
GO:0060601	lateral sprouting from an epithelium	18	3	0.42	0.00907
GO:0009448	gamma-aminobutyric acid metabolic process	10	1	0.23	0.00909
GO:0016339	calcium-dependent cell-cell adhesion via plasma membrane cell adhesion molecules	54	1	1.26	0.00909
GO:0045332	phospholipid translocation	18	0	0.42	0.00911
GO:0001841	neural tube formation	190	6	4.44	0.00914
GO:0006000	fructose metabolic process	11	3	0.26	0.00915
GO:0061384	heart trabecula morphogenesis	35	5	0.82	0.00917
GO:0048562	embryonic organ morphogenesis	657	28	15.35	0.00918
GO:0032388	positive regulation of intracellular transport	410	17	9.58	0.00919
GO:0009581	detection of external stimulus	431	23	10.07	0.0092
GO:0002431	Fc receptor mediated stimulatory signaling pathway	297	10	6.94	0.00922
GO:0031572	G2 DNA damage checkpoint	96	3	2.24	0.00924
GO:0055092	sterol homeostasis	141	4	3.29	0.00928
GO:0035584	calcium-mediated signaling using intracellular calcium source	38	3	0.89	0.00928
GO:0000080	mitotic G1 phase	46	1	1.07	0.00931
GO:0001556	oocyte maturation	23	0	0.54	0.00931
GO:1900076	regulation of cellular response to insulin stimulus	133	6	3.11	0.00933
GO:0006972	hyperosmotic response	40	2	0.93	0.00933
GO:0060602	branch elongation of an epithelium	68	2	1.59	0.00933
GO:0061445	endocardial cushion cell fate commitment	9	0	0.21	0.00934
GO:0018146	keratan sulfate biosynthetic process	35	2	0.82	0.00936
GO:0010592	positive regulation of lamellipodium assembly	47	2	1.1	0.00936
GO:0072091	regulation of stem cell proliferation	207	10	4.84	0.00937
GO:0007167	enzyme linked receptor protein signaling pathway	2520	114	58.89	0.00938
GO:1902532	negative regulation of intracellular signal transduction	906	37	21.17	0.00939
GO:0021602	cranial nerve morphogenesis	59	1	1.38	0.00939
GO:2001031	positive regulation of cellular glucuronidation	33	1	0.77	0.0094
GO:0032808	lacrimal gland development	22	2	0.51	0.0094
GO:0006941	striated muscle contraction	573	24	13.39	0.00941
GO:0045064	T-helper 2 cell differentiation	26	2	0.61	0.00946
GO:0071870	cellular response to catecholamine stimulus	55	6	1.29	0.00948
GO:0040014	regulation of multicellular organism growth	140	6	3.27	0.0095
GO:0032965	regulation of collagen biosynthetic process	59	2	1.38	0.00954
GO:0048711	positive regulation of astrocyte differentiation	17	1	0.4	0.00958
GO:0007389	pattern specification process	951	39	22.22	0.00959
GO:0030183	B cell differentiation	153	8	3.58	0.00959
GO:0051480	cytosolic calcium ion homeostasis	578	20	13.51	0.00965
GO:0003229	ventricular cardiac muscle tissue development	144	8	3.36	0.00966
GO:0048368	lateral mesoderm development	31	1	0.72	0.00966
GO:0031076	embryonic camera-type eye development	90	2	2.1	0.00966
GO:0035809	regulation of urine volume	27	2	0.63	0.00969
GO:0031054	pre-miRNA processing	14	0	0.33	0.00978
GO:0042997	negative regulation of Golgi to plasma membrane protein transport	35	0	0.82	0.0098
GO:0006461	protein complex assembly	2474	77	57.81	0.0098
GO:0030859	polarized epithelial cell differentiation	27	1	0.63	0.00981
GO:0051353	positive regulation of oxidoreductase activity	159	3	3.72	0.00981
GO:0045787	positive regulation of cell cycle	455	12	10.63	0.00982
GO:0050772	positive regulation of axonogenesis	107	8	2.5	0.00985
GO:0033158	regulation of protein import into nucleus, translocation	30	1	0.7	0.00986
GO:0006978	DNA damage response, signal transduction by p53 class mediator resulting in transcription of p21 class mediator	58	1	1.36	0.00991
GO:0043114	regulation of vascular permeability	110	7	2.57	0.00991
GO:0019098	reproductive behavior	38	5	0.89	0.00993
GO:0051154	negative regulation of striated muscle cell differentiation	53	2	1.24	0.00995
GO:0008361	regulation of cell size	158	10	3.69	0.01002
GO:0071158	positive regulation of cell cycle arrest	181	5	4.23	0.01004
GO:0051291	protein heterooligomerization	162	7	3.79	0.01009
GO:0090002	establishment of protein localization to plasma membrane	383	14	8.95	0.0101
GO:0051970	negative regulation of transmission of nerve impulse	26	1	0.61	0.01014
GO:0006646	phosphatidylethanolamine biosynthetic process	20	0	0.47	0.01014
GO:0048588	developmental cell growth	240	11	5.61	0.01017
GO:0045076	regulation of interleukin-2 biosynthetic process	32	0	0.75	0.01017
GO:1901605	alpha-amino acid metabolic process	336	12	7.85	0.0102
GO:0060037	pharyngeal system development	47	3	1.1	0.01021
GO:0006357	regulation of transcription from RNA polymerase II promoter	3208	103	74.96	0.01022
GO:1901998	toxin transport	13	0	0.3	0.01025
GO:0043249	erythrocyte maturation	18	1	0.42	0.01026
GO:0043457	regulation of cellular respiration	8	0	0.19	0.01026
GO:2000505	regulation of energy homeostasis	20	2	0.47	0.01029
GO:0038030	non-canonical Wnt signaling pathway via MAPK cascade	40	2	0.93	0.0103
GO:0051254	positive regulation of RNA metabolic process	2649	84	61.9	0.0104
GO:0030323	respiratory tube development	398	16	9.3	0.0104
GO:1902337	regulation of apoptotic process involved in morphogenesis	9	2	0.21	0.0104
GO:0044342	type B pancreatic cell proliferation	15	2	0.35	0.01042
GO:0010714	positive regulation of collagen metabolic process	56	2	1.31	0.01042
GO:0032967	positive regulation of collagen biosynthetic process	56	2	1.31	0.01042
GO:0000050	urea cycle	14	1	0.33	0.01042
GO:2000369	regulation of clathrin-mediated endocytosis	20	2	0.47	0.01043
GO:0032461	positive regulation of protein oligomerization	17	0	0.4	0.01045
GO:0051147	regulation of muscle cell differentiation	400	23	9.35	0.01046
GO:0015711	organic anion transport	724	19	16.92	0.01046
GO:0007051	spindle organization	269	4	6.29	0.01047
GO:0048304	positive regulation of isotype switching to IgG isotypes	8	0	0.19	0.01048
GO:0010743	regulation of macrophage derived foam cell differentiation	71	1	1.66	0.01053
GO:0008360	regulation of cell shape	320	17	7.48	0.01054
GO:0000002	mitochondrial genome maintenance	80	1	1.87	0.0106
GO:2000300	regulation of synaptic vesicle exocytosis	18	1	0.42	0.0106
GO:2000053	regulation of Wnt signaling pathway involved in dorsal/ventral axis specification	17	1	0.4	0.0106
GO:0007420	brain development	1658	68	38.74	0.01061
GO:0003179	heart valve morphogenesis	187	16	4.37	0.01062
GO:0000733	DNA strand renaturation	22	0	0.51	0.01067
GO:0090383	phagosome acidification	21	1	0.49	0.01068
GO:0010838	positive regulation of keratinocyte proliferation	24	1	0.56	0.01075
GO:0061440	kidney vasculature development	14	1	0.33	0.01077
GO:0061437	renal system vasculature development	14	1	0.33	0.01077
GO:0061438	renal system vasculature morphogenesis	14	1	0.33	0.01077
GO:0061439	kidney vasculature morphogenesis	14	1	0.33	0.01077
GO:0010970	microtubule-based transport	194	9	4.53	0.01077
GO:0070634	transepithelial ammonium transport	6	0	0.14	0.0108
GO:0043011	myeloid dendritic cell differentiation	54	2	1.26	0.01081
GO:0051292	nuclear pore complex assembly	8	0	0.19	0.01082
GO:0007595	lactation	73	5	1.71	0.01084
GO:0006839	mitochondrial transport	324	4	7.57	0.01085
GO:1901897	regulation of relaxation of cardiac muscle	30	2	0.7	0.01085
GO:0071897	DNA biosynthetic process	119	1	2.78	0.01086
GO:0032906	transforming growth factor beta2 production	19	2	0.44	0.01087
GO:0032909	regulation of transforming growth factor beta2 production	19	2	0.44	0.01087
GO:0060441	epithelial tube branching involved in lung morphogenesis	98	5	2.29	0.01088
GO:0031146	SCF-dependent proteasomal ubiquitin-dependent protein catabolic process	29	1	0.68	0.01088
GO:0021871	forebrain regionalization	57	1	1.33	0.01088
GO:0006309	apoptotic DNA fragmentation	56	6	1.31	0.01089
GO:0046006	regulation of activated T cell proliferation	30	0	0.7	0.0109
GO:0072383	plus-end-directed vesicle transport along microtubule	9	0	0.21	0.01091
GO:0072386	plus-end-directed organelle transport along microtubule	9	0	0.21	0.01091
GO:0048644	muscle organ morphogenesis	250	13	5.84	0.01092
GO:0016081	synaptic vesicle docking involved in exocytosis	11	0	0.26	0.01092
GO:0007155	cell adhesion	2555	102	59.71	0.01093
GO:0034762	regulation of transmembrane transport	659	30	15.4	0.01096
GO:0090329	regulation of DNA-dependent DNA replication	83	2	1.94	0.011
GO:0044253	positive regulation of multicellular organismal metabolic process	77	3	1.8	0.01103
GO:2000647	negative regulation of stem cell proliferation	42	1	0.98	0.01105
GO:0071985	multivesicular body sorting pathway	14	0	0.33	0.01105
GO:0034723	DNA replication-dependent nucleosome organization	16	0	0.37	0.01106
GO:0060415	muscle tissue morphogenesis	232	13	5.42	0.01108
GO:0006308	DNA catabolic process	169	8	3.95	0.01109
GO:0014015	positive regulation of gliogenesis	109	4	2.55	0.0111
GO:0090068	positive regulation of cell cycle process	563	15	13.16	0.0111
GO:0034105	positive regulation of tissue remodeling	31	1	0.72	0.01112
GO:0055003	cardiac myofibril assembly	45	2	1.05	0.01112
GO:0032352	positive regulation of hormone metabolic process	66	5	1.54	0.01116
GO:0060343	trabecula formation	35	5	0.82	0.01116
GO:0055074	calcium ion homeostasis	788	27	18.41	0.01116
GO:0010935	regulation of macrophage cytokine production	26	1	0.61	0.01117
GO:0021513	spinal cord dorsal/ventral patterning	31	2	0.72	0.01117
GO:0031102	neuron projection regeneration	75	4	1.75	0.01117
GO:0072080	nephron tubule development	144	6	3.36	0.0112
GO:0044380	protein localization to cytoskeleton	23	0	0.54	0.01121
GO:0046886	positive regulation of hormone biosynthetic process	51	3	1.19	0.01121
GO:0060056	mammary gland involution	14	2	0.33	0.01121
GO:1901379	regulation of potassium ion transmembrane transport	63	3	1.47	0.01132
GO:0072132	mesenchyme morphogenesis	74	6	1.73	0.01137
GO:0060157	urinary bladder development	6	0	0.14	0.0114
GO:0048665	neuron fate specification	67	2	1.57	0.01141
GO:0000117	regulation of transcription involved in G2/M transition of mitotic cell cycle	8	0	0.19	0.01146
GO:0048706	embryonic skeletal system development	285	10	6.66	0.01148
GO:0046885	regulation of hormone biosynthetic process	70	4	1.64	0.01158
GO:0032990	cell part morphogenesis	2188	84	51.13	0.01159
GO:0045579	positive regulation of B cell differentiation	16	0	0.37	0.01159
GO:0045807	positive regulation of endocytosis	234	13	5.47	0.0116
GO:0036092	phosphatidylinositol-3-phosphate biosynthetic process	16	0	0.37	0.0116
GO:0032727	positive regulation of interferon-alpha production	18	0	0.42	0.01163
GO:0009314	response to radiation	1180	42	27.57	0.01165
GO:0002513	tolerance induction to self antigen	20	1	0.47	0.01167
GO:0060017	parathyroid gland development	28	1	0.65	0.01168
GO:0032513	negative regulation of protein phosphatase type 2B activity	14	1	0.33	0.01171
GO:0060113	inner ear receptor cell differentiation	92	7	2.15	0.01171
GO:0044282	small molecule catabolic process	514	10	12.01	0.01176
GO:0044057	regulation of system process	1448	62	33.84	0.01176
GO:0000271	polysaccharide biosynthetic process	193	11	4.51	0.0118
GO:0030317	sperm motility	56	0	1.31	0.01186
GO:0006933	negative regulation of cell adhesion involved in substrate-bound cell migration	14	0	0.33	0.0119
GO:0048873	homeostasis of number of cells within a tissue	38	3	0.89	0.01191
GO:0070848	response to growth factor	1858	87	43.42	0.01195
GO:0051146	striated muscle cell differentiation	672	38	15.7	0.01196
GO:0002551	mast cell chemotaxis	30	2	0.7	0.01196
GO:0097531	mast cell migration	30	2	0.7	0.01196
GO:0090042	tubulin deacetylation	10	1	0.23	0.01198
GO:1901679	nucleotide transmembrane transport	9	0	0.21	0.01201
GO:0007193	adenylate cyclase-inhibiting G-protein coupled receptor signaling pathway	108	10	2.52	0.01204
GO:0006281	DNA repair	974	17	22.76	0.01204
GO:0014832	urinary bladder smooth muscle contraction	6	3	0.14	0.01205
GO:0022601	menstrual cycle phase	20	2	0.47	0.01209
GO:0035844	cloaca development	17	1	0.4	0.0121
GO:0042487	regulation of odontogenesis of dentin-containing tooth	19	1	0.44	0.0121
GO:0051962	positive regulation of nervous system development	53	3	1.24	0.01214
GO:0051965	positive regulation of synapse assembly	53	3	1.24	0.01214
GO:0060159	regulation of dopamine receptor signaling pathway	9	1	0.21	0.01214
GO:0007026	negative regulation of microtubule depolymerization	39	1	0.91	0.01217
GO:0045861	negative regulation of proteolysis	150	6	3.51	0.01221
GO:0032413	negative regulation of ion transmembrane transporter activity	91	6	2.13	0.01221
GO:0051767	nitric-oxide synthase biosynthetic process	30	1	0.7	0.01224
GO:0051769	regulation of nitric-oxide synthase biosynthetic process	30	1	0.7	0.01224
GO:0051893	regulation of focal adhesion assembly	124	10	2.9	0.01225
GO:0090109	regulation of cell-substrate junction assembly	124	10	2.9	0.01225
GO:1903391	regulation of adherens junction organization	124	10	2.9	0.01225
GO:0032147	activation of protein kinase activity	747	33	17.46	0.01229
GO:0002026	regulation of the force of heart contraction	71	1	1.66	0.01234
GO:0045739	positive regulation of DNA repair	132	4	3.08	0.0124
GO:0010863	positive regulation of phospholipase C activity	133	4	3.11	0.01242
GO:0072593	reactive oxygen species metabolic process	321	13	7.5	0.01243
GO:0009266	response to temperature stimulus	240	9	5.61	0.01244
GO:0001934	positive regulation of protein phosphorylation	1770	65	41.36	0.01247
GO:0051174	regulation of phosphorus metabolic process	3825	142	89.38	0.01247
GO:0010717	regulation of epithelial to mesenchymal transition	162	8	3.79	0.01249
GO:2000480	negative regulation of cAMP-dependent protein kinase activity	9	1	0.21	0.01249
GO:0030835	negative regulation of actin filament depolymerization	36	3	0.84	0.01253
GO:0090209	negative regulation of triglyceride metabolic process	10	0	0.23	0.01254
GO:0016447	somatic recombination of immunoglobulin gene segments	50	0	1.17	0.01256
GO:1903050	regulation of proteolysis involved in cellular protein catabolic process	292	6	6.82	0.01257
GO:0006766	vitamin metabolic process	341	3	7.97	0.01265
GO:0060445	branching involved in salivary gland morphogenesis	45	3	1.05	0.01265
GO:0045778	positive regulation of ossification	121	7	2.83	0.01279
GO:0010458	exit from mitosis	48	2	1.12	0.01283
GO:0090169	regulation of spindle assembly	7	0	0.16	0.01285
GO:0050920	regulation of chemotaxis	554	22	12.95	0.01289
GO:0006626	protein targeting to mitochondrion	96	1	2.24	0.0129
GO:0035815	positive regulation of renal sodium excretion	17	1	0.4	0.01293
GO:0007431	salivary gland development	92	6	2.15	0.01293
GO:0098900	regulation of action potential	23	1	0.54	0.01293
GO:0007267	cell-cell signaling	2999	135	70.08	0.01298
GO:0002204	somatic recombination of immunoglobulin genes involved in immune response	42	0	0.98	0.01298
GO:0002208	somatic diversification of immunoglobulins involved in immune response	42	0	0.98	0.01298
GO:0045190	isotype switching	42	0	0.98	0.01298
GO:0009394	2'-deoxyribonucleotide metabolic process	35	2	0.82	0.01298
GO:0051329	mitotic interphase	123	3	2.87	0.013
GO:0007215	glutamate receptor signaling pathway	83	5	1.94	0.01301
GO:1903313	positive regulation of mRNA metabolic process	68	0	1.59	0.01304
GO:0061370	testosterone biosynthetic process	25	1	0.58	0.01307
GO:0000398	mRNA splicing, via spliceosome	513	3	11.99	0.01307
GO:0000377	RNA splicing, via transesterification reactions with bulged adenosine as nucleophile	513	3	11.99	0.01307
GO:0044332	Wnt signaling pathway involved in dorsal/ventral axis specification	36	2	0.84	0.01308
GO:1903310	positive regulation of chromatin modification	166	7	3.88	0.0131
GO:1900006	positive regulation of dendrite development	25	1	0.58	0.01311
GO:0030854	positive regulation of granulocyte differentiation	15	0	0.35	0.01314
GO:0072207	metanephric epithelium development	80	3	1.87	0.01314
GO:0070170	regulation of tooth mineralization	30	0	0.7	0.01316
GO:0021683	cerebellar granular layer morphogenesis	12	2	0.28	0.01318
GO:0006289	nucleotide-excision repair	210	4	4.91	0.01323
GO:0031115	negative regulation of microtubule polymerization	19	1	0.44	0.01323
GO:0072539	T-helper 17 cell differentiation	13	0	0.3	0.01324
GO:1901162	primary amino compound biosynthetic process	6	0	0.14	0.01325
GO:0060767	epithelial cell proliferation involved in prostate gland development	25	1	0.58	0.01327
GO:0051284	positive regulation of sequestering of calcium ion	17	2	0.4	0.01327
GO:0006026	aminoglycan catabolic process	105	3	2.45	0.0133
GO:0098602	single organism cell adhesion	1031	41	24.09	0.0133
GO:0061099	negative regulation of protein tyrosine kinase activity	44	0	1.03	0.0133
GO:0060411	cardiac septum morphogenesis	167	11	3.9	0.01333
GO:0019896	axon transport of mitochondrion	18	4	0.42	0.01339
GO:0000737	DNA catabolic process, endonucleolytic	62	7	1.45	0.0134
GO:0001990	regulation of systemic arterial blood pressure by hormone	144	4	3.36	0.01344
GO:0002934	desmosome organization	53	3	1.24	0.01345
GO:0043568	positive regulation of insulin-like growth factor receptor signaling pathway	34	1	0.79	0.01351
GO:0050798	activated T cell proliferation	44	0	1.03	0.01354
GO:0016072	rRNA metabolic process	176	0	4.11	0.01357
GO:0006198	cAMP catabolic process	23	2	0.54	0.01365
GO:0044803	multi-organism membrane organization	19	0	0.44	0.0137
GO:0048872	homeostasis of number of cells	637	20	14.89	0.01373
GO:0046755	viral budding	9	0	0.21	0.01374
GO:1902590	multi-organism organelle organization	9	0	0.21	0.01374
GO:1902592	multi-organism membrane budding	9	0	0.21	0.01374
GO:0060947	cardiac vascular smooth muscle cell differentiation	15	2	0.35	0.01376
GO:0001779	natural killer cell differentiation	33	1	0.77	0.01378
GO:0022612	gland morphogenesis	340	18	7.95	0.01382
GO:0006338	chromatin remodeling	285	9	6.66	0.01383
GO:0045723	positive regulation of fatty acid biosynthetic process	23	0	0.54	0.01383
GO:0032792	negative regulation of CREB transcription factor activity	12	0	0.28	0.01387
GO:0044283	small molecule biosynthetic process	828	24	19.35	0.01388
GO:0045429	positive regulation of nitric oxide biosynthetic process	122	3	2.85	0.01389
GO:0009067	aspartate family amino acid biosynthetic process	28	1	0.65	0.01389
GO:0097305	response to alcohol	512	22	11.96	0.01389
GO:0003206	cardiac chamber morphogenesis	457	29	10.68	0.01391
GO:0035725	sodium ion transmembrane transport	101	5	2.36	0.01392
GO:2000105	positive regulation of DNA-dependent DNA replication	28	1	0.65	0.014
GO:0006855	drug transmembrane transport	25	0	0.58	0.01404
GO:0022038	corpus callosum development	24	1	0.56	0.01407
GO:0044851	hair cycle phase	23	0	0.54	0.01408
GO:0034446	substrate adhesion-dependent cell spreading	131	10	3.06	0.01411
GO:0010606	positive regulation of cytoplasmic mRNA processing body assembly	28	1	0.65	0.01413
GO:0046173	polyol biosynthetic process	50	2	1.17	0.01415
GO:0072170	metanephric tubule development	71	2	1.66	0.01416
GO:0010724	regulation of definitive erythrocyte differentiation	9	2	0.21	0.01418
GO:0086002	cardiac muscle cell action potential involved in contraction	162	9	3.79	0.01419
GO:0008299	isoprenoid biosynthetic process	40	0	0.93	0.01419
GO:0072273	metanephric nephron morphogenesis	86	5	2.01	0.01422
GO:0022407	regulation of cell-cell adhesion	343	11	8.02	0.01423
GO:0042364	water-soluble vitamin biosynthetic process	7	0	0.16	0.01424
GO:0051493	regulation of cytoskeleton organization	933	37	21.8	0.01425
GO:0014824	artery smooth muscle contraction	7	0	0.16	0.01426
GO:0043030	regulation of macrophage activation	60	1	1.4	0.01427
GO:0000045	autophagic vacuole assembly	40	1	0.93	0.01428
GO:0021826	substrate-independent telencephalic tangential migration	30	4	0.7	0.01432
GO:0021843	substrate-independent telencephalic tangential interneuron migration	30	4	0.7	0.01432
GO:0045085	negative regulation of interleukin-2 biosynthetic process	8	0	0.19	0.01434
GO:0048008	platelet-derived growth factor receptor signaling pathway	112	5	2.62	0.01435
GO:1901727	positive regulation of histone deacetylase activity	12	1	0.28	0.01436
GO:0009220	pyrimidine ribonucleotide biosynthetic process	34	1	0.79	0.01441
GO:0045880	positive regulation of smoothened signaling pathway	45	1	1.05	0.01442
GO:0010883	regulation of lipid storage	99	4	2.31	0.01443
GO:0061085	regulation of histone H3-K27 methylation	10	0	0.23	0.01448
GO:0043984	histone H4-K16 acetylation	40	0	0.93	0.01449
GO:0048541	Peyer's patch development	13	2	0.3	0.01455
GO:0008206	bile acid metabolic process	101	2	2.36	0.01456
GO:0033627	cell adhesion mediated by integrin	226	11	5.28	0.01458
GO:0006541	glutamine metabolic process	23	0	0.54	0.01458
GO:0002576	platelet degranulation	213	8	4.98	0.01464
GO:0070584	mitochondrion morphogenesis	22	0	0.51	0.01466
GO:0050886	endocrine process	243	7	5.68	0.01466
GO:0032854	positive regulation of Rap GTPase activity	39	2	0.91	0.01466
GO:0030011	maintenance of cell polarity	7	0	0.16	0.01468
GO:2000641	regulation of early endosome to late endosome transport	21	2	0.49	0.01471
GO:0051389	inactivation of MAPKK activity	22	1	0.51	0.01472
GO:2001016	positive regulation of skeletal muscle cell differentiation	11	0	0.26	0.01474
GO:0010288	response to lead ion	15	0	0.35	0.01477
GO:0006091	generation of precursor metabolites and energy	918	48	21.45	0.01479
GO:0032459	regulation of protein oligomerization	62	2	1.45	0.01484
GO:0033120	positive regulation of RNA splicing	29	1	0.68	0.01486
GO:0032007	negative regulation of TOR signaling	33	3	0.77	0.01488
GO:0042730	fibrinolysis	121	2	2.83	0.01491
GO:0071371	cellular response to gonadotropin stimulus	37	4	0.86	0.01493
GO:0060004	reflex	24	2	0.56	0.01498
GO:0051339	regulation of lyase activity	191	9	4.46	0.01499
GO:0006730	one-carbon metabolic process	31	2	0.72	0.01504
GO:0071863	regulation of cell proliferation in bone marrow	7	0	0.16	0.01506
GO:0071864	positive regulation of cell proliferation in bone marrow	7	0	0.16	0.01506
GO:0071838	cell proliferation in bone marrow	7	0	0.16	0.01506
GO:0085029	extracellular matrix assembly	46	4	1.07	0.01507
GO:0032071	regulation of endodeoxyribonuclease activity	13	0	0.3	0.01507
GO:0034330	cell junction organization	738	40	17.25	0.01508
GO:0016236	macroautophagy	100	3	2.34	0.0151
GO:0044773	mitotic DNA damage checkpoint	224	5	5.23	0.0151
GO:0000578	embryonic axis specification	105	4	2.45	0.01515
GO:0006950	response to stress	8420	223	196.76	0.0152
GO:0045214	sarcomere organization	72	1	1.68	0.01522
GO:0043255	regulation of carbohydrate biosynthetic process	203	11	4.74	0.01523
GO:0043542	endothelial cell migration	641	37	14.98	0.01524
GO:0030049	muscle filament sliding	119	4	2.78	0.01524
GO:0034392	negative regulation of smooth muscle cell apoptotic process	15	0	0.35	0.01529
GO:0045840	positive regulation of mitosis	90	3	2.1	0.0153
GO:0043558	regulation of translational initiation in response to stress	12	0	0.28	0.01531
GO:0070671	response to interleukin-12	7	0	0.16	0.01531
GO:2000052	positive regulation of non-canonical Wnt signaling pathway	34	4	0.79	0.01531
GO:0022610	biological adhesion	2563	102	59.89	0.01532
GO:0048265	response to pain	51	6	1.19	0.01537
GO:0042454	ribonucleoside catabolic process	1464	42	34.21	0.01538
GO:0001778	plasma membrane repair	17	0	0.4	0.0154
GO:0014049	positive regulation of glutamate secretion	9	0	0.21	0.01543
GO:0030388	fructose 1,6-bisphosphate metabolic process	7	1	0.16	0.01543
GO:0030042	actin filament depolymerization	59	5	1.38	0.01546
GO:0097490	sympathetic neuron projection extension	6	0	0.14	0.01546
GO:0097491	sympathetic neuron projection guidance	6	0	0.14	0.01546
GO:1902285	semaphorin-plexin signaling pathway involved in neuron projection guidance	6	0	0.14	0.01546
GO:0061548	ganglion development	6	0	0.14	0.01546
GO:0061549	sympathetic ganglion development	6	0	0.14	0.01546
GO:0006655	phosphatidylglycerol biosynthetic process	19	1	0.44	0.01548
GO:0015808	L-alanine transport	18	2	0.42	0.01553
GO:0042474	middle ear morphogenesis	40	1	0.93	0.01554
GO:0016337	single organismal cell-cell adhesion	962	38	22.48	0.01555
GO:0042637	catagen	6	0	0.14	0.0156
GO:0072384	organelle transport along microtubule	103	5	2.41	0.01562
GO:0042490	mechanoreceptor differentiation	99	7	2.31	0.01563
GO:0055010	ventricular cardiac muscle tissue morphogenesis	139	8	3.25	0.01563
GO:0044774	mitotic DNA integrity checkpoint	228	5	5.33	0.01564
GO:0000375	RNA splicing, via transesterification reactions	572	3	13.37	0.01564
GO:0032366	intracellular sterol transport	29	1	0.68	0.01564
GO:0032367	intracellular cholesterol transport	29	1	0.68	0.01564
GO:0002368	B cell cytokine production	6	0	0.14	0.01565
GO:2000738	positive regulation of stem cell differentiation	77	3	1.8	0.01566
GO:1900026	positive regulation of substrate adhesion-dependent cell spreading	34	4	0.79	0.01569
GO:0006515	misfolded or incompletely synthesized protein catabolic process	35	1	0.82	0.01571
GO:0045669	positive regulation of osteoblast differentiation	157	8	3.67	0.01572
GO:0048010	vascular endothelial growth factor receptor signaling pathway	130	6	3.04	0.01572
GO:0033182	regulation of histone ubiquitination	31	1	0.72	0.01579
GO:0000729	DNA double-strand break processing	47	2	1.1	0.01585
GO:0032274	gonadotropin secretion	46	1	1.07	0.0159
GO:0031016	pancreas development	295	16	6.89	0.01591
GO:2000249	regulation of actin cytoskeleton reorganization	110	2	2.57	0.01597
GO:0071910	determination of liver left/right asymmetry	17	0	0.4	0.01598
GO:0031117	positive regulation of microtubule depolymerization	8	0	0.19	0.016
GO:0051716	cellular response to stimulus	11747	308	274.5	0.01602
GO:2001257	regulation of cation channel activity	128	6	2.99	0.01603
GO:0009063	cellular amino acid catabolic process	182	6	4.25	0.01604
GO:0048642	negative regulation of skeletal muscle tissue development	13	0	0.3	0.01608
GO:0072012	glomerulus vasculature development	73	5	1.71	0.01609
GO:0048096	chromatin-mediated maintenance of transcription	8	0	0.19	0.01611
GO:0045639	positive regulation of myeloid cell differentiation	310	6	7.24	0.01615
GO:0090101	negative regulation of transmembrane receptor protein serine/threonine kinase signaling pathway	240	14	5.61	0.01615
GO:0043933	macromolecular complex subunit organization	3888	120	90.85	0.01618
GO:0006086	acetyl-CoA biosynthetic process from pyruvate	19	2	0.44	0.01624
GO:0006836	neurotransmitter transport	392	21	9.16	0.01627
GO:0034605	cellular response to heat	41	0	0.96	0.01631
GO:0051437	positive regulation of ubiquitin-protein ligase activity involved in mitotic cell cycle	147	3	3.44	0.01632
GO:1902624	positive regulation of neutrophil migration	52	2	1.22	0.01632
GO:0090023	positive regulation of neutrophil chemotaxis	52	2	1.22	0.01632
GO:2000241	regulation of reproductive process	193	10	4.51	0.01632
GO:0055080	cation homeostasis	1203	41	28.11	0.01637
GO:0071353	cellular response to interleukin-4	81	6	1.89	0.01637
GO:0043123	positive regulation of I-kappaB kinase/NF-kappaB signaling	426	10	9.95	0.01638
GO:0060325	face morphogenesis	69	1	1.61	0.01641
GO:0006820	anion transport	884	21	20.66	0.01651
GO:0001953	negative regulation of cell-matrix adhesion	71	3	1.66	0.01664
GO:0018277	protein deamination	8	1	0.19	0.01665
GO:0006013	mannose metabolic process	11	0	0.26	0.01666
GO:0033540	fatty acid beta-oxidation using acyl-CoA oxidase	14	0	0.33	0.01676
GO:0060592	mammary gland formation	26	2	0.61	0.01677
GO:1900449	regulation of glutamate receptor signaling pathway	42	2	0.98	0.01682
GO:0007270	neuron-neuron synaptic transmission	214	12	5	0.01682
GO:0032707	negative regulation of interleukin-23 production	22	1	0.51	0.01685
GO:0090066	regulation of anatomical structure size	844	47	19.72	0.01688
GO:0060416	response to growth hormone	106	6	2.48	0.01689
GO:0007530	sex determination	76	3	1.78	0.01689
GO:0010894	negative regulation of steroid biosynthetic process	70	3	1.64	0.01692
GO:0048878	chemical homeostasis	2030	69	47.44	0.01693
GO:0055008	cardiac muscle tissue morphogenesis	214	12	5	0.01696
GO:0008610	lipid biosynthetic process	1119	26	26.15	0.01701
GO:0050854	regulation of antigen receptor-mediated signaling pathway	112	5	2.62	0.01702
GO:0032543	mitochondrial translation	27	0	0.63	0.01702
GO:0048284	organelle fusion	192	6	4.49	0.01703
GO:0048313	Golgi inheritance	27	2	0.63	0.01703
GO:0048308	organelle inheritance	27	2	0.63	0.01703
GO:0032330	regulation of chondrocyte differentiation	92	4	2.15	0.01704
GO:0001881	receptor recycling	63	4	1.47	0.01709
GO:0042220	response to cocaine	52	4	1.22	0.01709
GO:0051785	positive regulation of nuclear division	120	3	2.8	0.01715
GO:0030330	DNA damage response, signal transduction by p53 class mediator	317	5	7.41	0.01717
GO:0060244	negative regulation of cell proliferation involved in contact inhibition	28	0	0.65	0.0172
GO:0032204	regulation of telomere maintenance	34	1	0.79	0.01724
GO:0061317	canonical Wnt signaling pathway involved in cardiac muscle cell fate commitment	18	1	0.42	0.01724
GO:0072655	establishment of protein localization to mitochondrion	160	2	3.74	0.01726
GO:0032846	positive regulation of homeostatic process	124	7	2.9	0.01731
GO:0046386	deoxyribose phosphate catabolic process	22	1	0.51	0.01734
GO:0007520	myoblast fusion	46	2	1.07	0.01735
GO:0006605	protein targeting	1339	28	31.29	0.01735
GO:0046888	negative regulation of hormone secretion	105	10	2.45	0.01736
GO:0002066	columnar/cuboidal epithelial cell development	93	3	2.17	0.01739
GO:0003139	secondary heart field specification	25	0	0.58	0.01739
GO:0008585	female gonad development	142	6	3.32	0.01744
GO:0031642	negative regulation of myelination	9	1	0.21	0.01745
GO:0000266	mitochondrial fission	37	2	0.86	0.01748
GO:0010662	regulation of striated muscle cell apoptotic process	43	5	1	0.0175
GO:0045576	mast cell activation	127	9	2.97	0.01754
GO:0045540	regulation of cholesterol biosynthetic process	25	0	0.58	0.01757
GO:0031946	regulation of glucocorticoid biosynthetic process	45	2	1.05	0.0176
GO:0060119	inner ear receptor cell development	48	1	1.12	0.01761
GO:0002685	regulation of leukocyte migration	476	17	11.12	0.01764
GO:0090102	cochlea development	80	2	1.87	0.01767
GO:0000819	sister chromatid segregation	118	3	2.76	0.01767
GO:0042094	interleukin-2 biosynthetic process	35	1	0.82	0.01769
GO:0003352	regulation of cilium movement	7	0	0.16	0.0177
GO:0031058	positive regulation of histone modification	165	7	3.86	0.0177
GO:0045730	respiratory burst	117	4	2.73	0.01776
GO:0044724	single-organism carbohydrate catabolic process	229	14	5.35	0.01782
GO:1901419	regulation of response to alcohol	16	0	0.37	0.0179
GO:0032509	endosome transport via multivesicular body sorting pathway	14	0	0.33	0.0179
GO:0001973	adenosine receptor signaling pathway	22	2	0.51	0.01793
GO:0042339	keratan sulfate metabolic process	72	4	1.68	0.01795
GO:0048048	embryonic eye morphogenesis	90	3	2.1	0.01799
GO:0051646	mitochondrion localization	39	1	0.91	0.01806
GO:0046545	development of primary female sexual characteristics	165	8	3.86	0.01806
GO:0061467	basolateral protein localization	20	0	0.47	0.0181
GO:0045618	positive regulation of keratinocyte differentiation	52	1	1.22	0.01816
GO:0030210	heparin biosynthetic process	22	0	0.51	0.01818
GO:0009165	nucleotide biosynthetic process	529	17	12.36	0.01819
GO:0072201	negative regulation of mesenchymal cell proliferation	29	1	0.68	0.01824
GO:0046785	microtubule polymerization	95	3	2.22	0.0183
GO:0032400	melanosome localization	40	2	0.93	0.0183
GO:0043277	apoptotic cell clearance	58	2	1.36	0.0183
GO:0060363	cranial suture morphogenesis	29	1	0.68	0.01832
GO:0045909	positive regulation of vasodilation	31	5	0.72	0.01836
GO:0032876	negative regulation of DNA endoreduplication	16	1	0.37	0.01839
GO:0032570	response to progesterone	52	1	1.22	0.01839
GO:0042428	serotonin metabolic process	13	1	0.3	0.01848
GO:0044340	canonical Wnt signaling pathway involved in regulation of cell proliferation	24	2	0.56	0.01849
GO:0050957	equilibrioception	31	3	0.72	0.01853
GO:0070172	positive regulation of tooth mineralization	19	0	0.44	0.01854
GO:0030321	transepithelial chloride transport	18	1	0.42	0.01856
GO:0045947	negative regulation of translational initiation	26	1	0.61	0.01857
GO:0045923	positive regulation of fatty acid metabolic process	114	3	2.66	0.01858
GO:0031069	hair follicle morphogenesis	51	4	1.19	0.01859
GO:0048863	stem cell differentiation	846	39	19.77	0.01862
GO:0035659	Wnt signaling pathway involved in wound healing, spreading of epidermal cells	16	1	0.37	0.01866
GO:0060197	cloacal septation	16	1	0.37	0.01866
GO:0046822	regulation of nucleocytoplasmic transport	578	18	13.51	0.01868
GO:0045821	positive regulation of glycolytic process	38	1	0.89	0.01872
GO:0060707	trophoblast giant cell differentiation	13	2	0.3	0.01875
GO:0007188	adenylate cyclase-modulating G-protein coupled receptor signaling pathway	289	15	6.75	0.0188
GO:0090219	negative regulation of lipid kinase activity	11	1	0.26	0.01881
GO:0034332	adherens junction organization	310	23	7.24	0.01888
GO:0045736	negative regulation of cyclin-dependent protein serine/threonine kinase activity	59	4	1.38	0.0189
GO:0060591	chondroblast differentiation	11	1	0.26	0.01893
GO:0072331	signal transduction by p53 class mediator	431	12	10.07	0.01897
GO:0051004	regulation of lipoprotein lipase activity	62	2	1.45	0.01907
GO:0000041	transition metal ion transport	140	2	3.27	0.01907
GO:0031579	membrane raft organization	14	0	0.33	0.01909
GO:0051094	positive regulation of developmental process	2230	101	52.11	0.0191
GO:0000768	syncytium formation by plasma membrane fusion	63	2	1.47	0.0191
GO:1900544	positive regulation of purine nucleotide metabolic process	229	11	5.35	0.01912
GO:0045981	positive regulation of nucleotide metabolic process	229	11	5.35	0.01912
GO:0016188	synaptic vesicle maturation	13	0	0.3	0.01912
GO:0045663	positive regulation of myoblast differentiation	21	1	0.49	0.01916
GO:0070966	nuclear-transcribed mRNA catabolic process, no-go decay	26	1	0.61	0.01917
GO:2000327	positive regulation of ligand-dependent nuclear receptor transcription coactivator activity	26	1	0.61	0.01917
GO:0060054	positive regulation of epithelial cell proliferation involved in wound healing	44	2	1.03	0.01921
GO:0009142	nucleoside triphosphate biosynthetic process	97	2	2.27	0.01923
GO:1901607	alpha-amino acid biosynthetic process	100	4	2.34	0.01925
GO:0050953	sensory perception of light stimulus	446	17	10.42	0.01927
GO:0000018	regulation of DNA recombination	98	1	2.29	0.01931
GO:0061101	neuroendocrine cell differentiation	35	1	0.82	0.01934
GO:0048468	cell development	4550	175	106.32	0.01936
GO:0045932	negative regulation of muscle contraction	38	3	0.89	0.01938
GO:0046130	purine ribonucleoside catabolic process	1450	42	33.88	0.01942
GO:0006152	purine nucleoside catabolic process	1450	42	33.88	0.01942
GO:0007015	actin filament organization	751	28	17.55	0.01943
GO:0046683	response to organophosphorus	223	17	5.21	0.01946
GO:0035587	purinergic receptor signaling pathway	41	4	0.96	0.01946
GO:0070666	regulation of mast cell proliferation	50	1	1.17	0.01948
GO:0051875	pigment granule localization	42	2	0.98	0.01951
GO:0021895	cerebral cortex neuron differentiation	30	4	0.7	0.01953
GO:0043085	positive regulation of catalytic activity	2956	94	69.08	0.01954
GO:1990090	cellular response to nerve growth factor stimulus	38	2	0.89	0.01964
GO:1990089	response to nerve growth factor	38	2	0.89	0.01964
GO:0043124	negative regulation of I-kappaB kinase/NF-kappaB signaling	124	3	2.9	0.01967
GO:0030238	male sex determination	35	1	0.82	0.01967
GO:0040023	establishment of nucleus localization	20	2	0.47	0.01968
GO:0097094	craniofacial suture morphogenesis	34	1	0.79	0.01971
GO:0032418	lysosome localization	8	1	0.19	0.01973
GO:0060231	mesenchymal to epithelial transition	60	5	1.4	0.01973
GO:0035502	metanephric part of ureteric bud development	13	2	0.3	0.01976
GO:0003417	growth plate cartilage development	14	1	0.33	0.0198
GO:0048486	parasympathetic nervous system development	42	2	0.98	0.01981
GO:0042226	interleukin-6 biosynthetic process	33	0	0.77	0.01983
GO:0042311	vasodilation	98	10	2.29	0.01984
GO:0003006	developmental process involved in reproduction	1173	50	27.41	0.01988
GO:0061098	positive regulation of protein tyrosine kinase activity	82	8	1.92	0.01993
GO:0007253	cytoplasmic sequestering of NF-kappaB	24	0	0.56	0.01994
GO:0055082	cellular chemical homeostasis	1357	46	31.71	0.01997
GO:0046129	purine ribonucleoside biosynthetic process	125	1	2.92	0.01998
GO:0042451	purine nucleoside biosynthetic process	125	1	2.92	0.01998
GO:0044335	canonical Wnt signaling pathway involved in neural crest cell differentiation	11	0	0.26	0.01999
GO:0060129	thyroid-stimulating hormone-secreting cell differentiation	8	0	0.19	0.02
GO:0031279	regulation of cyclase activity	184	9	4.3	0.02001
GO:0032148	activation of protein kinase B activity	81	5	1.89	0.02004
GO:2000739	regulation of mesenchymal stem cell differentiation	29	1	0.68	0.0201
GO:0072540	T-helper 17 cell lineage commitment	8	0	0.19	0.02012
GO:1902931	negative regulation of alcohol biosynthetic process	58	2	1.36	0.02014
GO:0071542	dopaminergic neuron differentiation	50	1	1.17	0.02014
GO:0008354	germ cell migration	18	2	0.42	0.02015
GO:0042158	lipoprotein biosynthetic process	100	2	2.34	0.02018
GO:0006801	superoxide metabolic process	106	3	2.48	0.0202
GO:0002679	respiratory burst involved in defense response	13	1	0.3	0.02022
GO:0007613	memory	148	14	3.46	0.02022
GO:0032740	positive regulation of interleukin-17 production	18	0	0.42	0.02024
GO:0003012	muscle system process	1253	59	29.28	0.02024
GO:0032512	regulation of protein phosphatase type 2B activity	15	1	0.35	0.02029
GO:0034765	regulation of ion transmembrane transport	636	28	14.86	0.0203
GO:0061209	cell proliferation involved in mesonephros development	7	1	0.16	0.02031
GO:0038179	neurotrophin signaling pathway	596	33	13.93	0.02034
GO:0046877	regulation of saliva secretion	26	1	0.61	0.02042
GO:0009152	purine ribonucleotide biosynthetic process	442	16	10.33	0.02043
GO:0090140	regulation of mitochondrial fission	10	1	0.23	0.02043
GO:0072197	ureter morphogenesis	18	1	0.42	0.02047
GO:0060272	embryonic skeletal joint morphogenesis	21	1	0.49	0.02047
GO:0035520	monoubiquitinated protein deubiquitination	17	0	0.4	0.02048
GO:0045651	positive regulation of macrophage differentiation	27	0	0.63	0.02054
GO:0044265	cellular macromolecule catabolic process	1750	26	40.89	0.02057
GO:0071380	cellular response to prostaglandin E stimulus	30	2	0.7	0.02059
GO:0044246	regulation of multicellular organismal metabolic process	87	3	2.03	0.0206
GO:0061448	connective tissue development	593	25	13.86	0.0206
GO:0061054	dermatome development	21	1	0.49	0.0206
GO:0061183	regulation of dermatome development	21	1	0.49	0.0206
GO:0048260	positive regulation of receptor-mediated endocytosis	87	7	2.03	0.02066
GO:0072194	kidney smooth muscle tissue development	9	1	0.21	0.0207
GO:0033673	negative regulation of kinase activity	699	33	16.33	0.02074
GO:0048255	mRNA stabilization	101	1	2.36	0.02075
GO:0043489	RNA stabilization	101	1	2.36	0.02075
GO:0030826	regulation of cGMP biosynthetic process	24	2	0.56	0.02079
GO:0002763	positive regulation of myeloid leukocyte differentiation	99	1	2.31	0.02081
GO:0051709	regulation of killing of cells of other organism	9	1	0.21	0.02081
GO:0046605	regulation of centrosome cycle	44	1	1.03	0.02081
GO:0045662	negative regulation of myoblast differentiation	67	4	1.57	0.02082
GO:0006400	tRNA modification	35	0	0.82	0.02092
GO:0010039	response to iron ion	33	4	0.77	0.02093
GO:0005980	glycogen catabolic process	49	5	1.15	0.02094
GO:0021510	spinal cord development	212	14	4.95	0.02095
GO:0051503	adenine nucleotide transport	24	0	0.56	0.02096
GO:0046855	inositol phosphate dephosphorylation	14	1	0.33	0.02097
GO:0046838	phosphorylated carbohydrate dephosphorylation	14	1	0.33	0.02097
GO:0034616	response to laminar fluid shear stress	40	2	0.93	0.02097
GO:0000722	telomere maintenance via recombination	28	0	0.65	0.02103
GO:0006220	pyrimidine nucleotide metabolic process	60	1	1.4	0.02104
GO:0043547	positive regulation of GTPase activity	616	22	14.39	0.02105
GO:0060765	regulation of androgen receptor signaling pathway	90	5	2.1	0.02106
GO:1901215	negative regulation of neuron death	264	9	6.17	0.02107
GO:0007521	muscle cell fate determination	8	0	0.19	0.02109
GO:0019220	regulation of phosphate metabolic process	3808	141	88.99	0.02109
GO:0007258	JUN phosphorylation	10	0	0.23	0.02114
GO:0001956	positive regulation of neurotransmitter secretion	11	0	0.26	0.02114
GO:0030856	regulation of epithelial cell differentiation	281	9	6.57	0.02115
GO:0071826	ribonucleoprotein complex subunit organization	304	4	7.1	0.02116
GO:0044242	cellular lipid catabolic process	335	2	7.83	0.02116
GO:0051938	L-glutamate import	13	2	0.3	0.02121
GO:0030801	positive regulation of cyclic nucleotide metabolic process	224	11	5.23	0.02126
GO:0042246	tissue regeneration	64	3	1.5	0.02126
GO:0002027	regulation of heart rate	249	15	5.82	0.02126
GO:0061365	positive regulation of triglyceride lipase activity	16	0	0.37	0.02133
GO:0051006	positive regulation of lipoprotein lipase activity	16	0	0.37	0.02133
GO:0043534	blood vessel endothelial cell migration	284	19	6.64	0.02136
GO:0006457	protein folding	347	3	8.11	0.02136
GO:0021681	cerebellar granular layer development	15	2	0.35	0.02136
GO:0042109	lymphotoxin A biosynthetic process	8	0	0.19	0.02137
GO:0032641	lymphotoxin A production	8	0	0.19	0.02137
GO:0009968	negative regulation of signal transduction	2364	97	55.24	0.02144
GO:0010563	negative regulation of phosphorus metabolic process	1065	56	24.89	0.02148
GO:0045936	negative regulation of phosphate metabolic process	1065	56	24.89	0.02148
GO:0009792	embryo development ending in birth or egg hatching	1276	48	29.82	0.0215
GO:0006862	nucleotide transport	44	0	1.03	0.0215
GO:0072189	ureter development	93	7	2.17	0.02155
GO:0048548	regulation of pinocytosis	9	0	0.21	0.02159
GO:2000018	regulation of male gonad development	51	3	1.19	0.02165
GO:0051290	protein heterotetramerization	33	1	0.77	0.02173
GO:0021772	olfactory bulb development	85	5	1.99	0.0218
GO:0061136	regulation of proteasomal protein catabolic process	268	5	6.26	0.02183
GO:0009214	cyclic nucleotide catabolic process	29	2	0.68	0.02185
GO:0006030	chitin metabolic process	7	0	0.16	0.02186
GO:0006032	chitin catabolic process	7	0	0.16	0.02186
GO:0042157	lipoprotein metabolic process	171	3	4	0.02187
GO:0045862	positive regulation of proteolysis	231	6	5.4	0.022
GO:0051453	regulation of intracellular pH	94	3	2.2	0.02203
GO:0060632	regulation of microtubule-based movement	13	1	0.3	0.02206
GO:0035418	protein localization to synapse	37	2	0.86	0.02208
GO:0070486	leukocyte aggregation	44	2	1.03	0.02209
GO:0051919	positive regulation of fibrinolysis	47	0	1.1	0.02217
GO:0060457	negative regulation of digestive system process	18	0	0.42	0.02221
GO:0006468	protein phosphorylation	2983	108	69.71	0.02222
GO:0006598	polyamine catabolic process	6	0	0.14	0.02226
GO:0070830	tight junction assembly	139	6	3.25	0.02226
GO:0034104	negative regulation of tissue remodeling	28	3	0.65	0.02227
GO:1903018	regulation of glycoprotein metabolic process	79	4	1.85	0.02227
GO:0046717	acid secretion	202	12	4.72	0.02233
GO:0048485	sympathetic nervous system development	70	4	1.64	0.02234
GO:0043032	positive regulation of macrophage activation	36	1	0.84	0.02236
GO:0042992	negative regulation of transcription factor import into nucleus	107	5	2.5	0.02241
GO:0070995	NADPH oxidation	9	0	0.21	0.02244
GO:0009996	negative regulation of cell fate specification	38	2	0.89	0.02246
GO:0036296	response to increased oxygen levels	24	1	0.56	0.02252
GO:0055093	response to hyperoxia	24	1	0.56	0.02252
GO:0001837	epithelial to mesenchymal transition	377	20	8.81	0.02254
GO:0072017	distal tubule development	45	0	1.05	0.02254
GO:0002246	wound healing involved in inflammatory response	10	2	0.23	0.02257
GO:0090594	inflammatory response to wounding	10	2	0.23	0.02257
GO:0033137	negative regulation of peptidyl-serine phosphorylation	25	1	0.58	0.02257
GO:0060048	cardiac muscle contraction	460	19	10.75	0.02262
GO:0006364	rRNA processing	168	0	3.93	0.02267
GO:0032020	ISG15-protein conjugation	33	1	0.77	0.02268
GO:0043983	histone H4-K12 acetylation	19	0	0.44	0.02268
GO:0071479	cellular response to ionizing radiation	127	7	2.97	0.02273
GO:0007165	signal transduction	9937	278	232.21	0.02276
GO:0051573	negative regulation of histone H3-K9 methylation	10	1	0.23	0.0228
GO:0045930	negative regulation of mitotic cell cycle	77	3	1.8	0.02281
GO:0031394	positive regulation of prostaglandin biosynthetic process	8	0	0.19	0.02283
GO:2001280	positive regulation of unsaturated fatty acid biosynthetic process	8	0	0.19	0.02283
GO:2000177	regulation of neural precursor cell proliferation	88	3	2.06	0.02286
GO:0002467	germinal center formation	17	1	0.4	0.02287
GO:1901654	response to ketone	204	7	4.77	0.02295
GO:0072676	lymphocyte migration	182	9	4.25	0.02302
GO:0032070	regulation of deoxyribonuclease activity	14	0	0.33	0.02302
GO:0060026	convergent extension	35	1	0.82	0.02307
GO:0045987	positive regulation of smooth muscle contraction	27	2	0.63	0.02315
GO:0002088	lens development in camera-type eye	126	5	2.94	0.02315
GO:2000051	negative regulation of non-canonical Wnt signaling pathway	35	2	0.82	0.02318
GO:0070252	actin-mediated cell contraction	374	15	8.74	0.02325
GO:0006611	protein export from nucleus	149	4	3.48	0.02327
GO:0009203	ribonucleoside triphosphate catabolic process	1431	41	33.44	0.02329
GO:0009207	purine ribonucleoside triphosphate catabolic process	1431	41	33.44	0.02329
GO:0034725	DNA replication-dependent nucleosome disassembly	9	0	0.21	0.02331
GO:0060081	membrane hyperpolarization	49	1	1.15	0.02338
GO:0010876	lipid localization	580	13	13.55	0.02345
GO:0015914	phospholipid transport	73	0	1.71	0.02349
GO:0034284	response to monosaccharide	350	12	8.18	0.02352
GO:0045136	development of secondary sexual characteristics	21	1	0.49	0.02352
GO:0072077	renal vesicle morphogenesis	65	3	1.52	0.02353
GO:2000484	positive regulation of interleukin-8 secretion	16	1	0.37	0.02359
GO:0048003	antigen processing and presentation of lipid antigen via MHC class Ib	7	0	0.16	0.02361
GO:0060736	prostate gland growth	25	2	0.58	0.02363
GO:0055065	metal ion homeostasis	1118	36	26.13	0.02375
GO:0051917	regulation of fibrinolysis	76	1	1.78	0.02377
GO:0071539	protein localization to centrosome	9	0	0.21	0.02379
GO:0019637	organophosphate metabolic process	2815	83	65.78	0.0238
GO:0071107	response to parathyroid hormone	11	0	0.26	0.02381
GO:0031000	response to caffeine	30	3	0.7	0.02386
GO:0051452	intracellular pH reduction	58	1	1.36	0.0239
GO:0031061	negative regulation of histone methylation	18	1	0.42	0.02391
GO:0030433	ER-associated ubiquitin-dependent protein catabolic process	139	2	3.25	0.02404
GO:0046394	carboxylic acid biosynthetic process	500	13	11.68	0.02407
GO:0016053	organic acid biosynthetic process	500	13	11.68	0.02407
GO:0031400	negative regulation of protein modification process	1230	46	28.74	0.02407
GO:0043604	amide biosynthetic process	70	2	1.64	0.0241
GO:0097192	extrinsic apoptotic signaling pathway in absence of ligand	182	9	4.25	0.02412
GO:0038034	signal transduction in absence of ligand	182	9	4.25	0.02412
GO:0007052	mitotic spindle organization	137	2	3.2	0.02412
GO:0035411	catenin import into nucleus	92	2	2.15	0.02412
GO:0071214	cellular response to abiotic stimulus	645	22	15.07	0.02412
GO:0022618	ribonucleoprotein complex assembly	292	3	6.82	0.02415
GO:0009168	purine ribonucleoside monophosphate biosynthetic process	93	1	2.17	0.02416
GO:0009127	purine nucleoside monophosphate biosynthetic process	93	1	2.17	0.02416
GO:0046825	regulation of protein export from nucleus	78	3	1.82	0.02418
GO:0033189	response to vitamin A	15	0	0.35	0.02421
GO:0060128	corticotropin hormone secreting cell differentiation	7	0	0.16	0.02422
GO:0051240	positive regulation of multicellular organismal process	1709	63	39.94	0.02427
GO:0060327	cytoplasmic actin-based contraction involved in cell motility	7	1	0.16	0.0243
GO:0071638	negative regulation of monocyte chemotactic protein-1 production	7	0	0.16	0.02433
GO:0019985	translesion synthesis	37	0	0.86	0.02444
GO:0060009	Sertoli cell development	20	2	0.47	0.02444
GO:0015701	bicarbonate transport	49	3	1.15	0.0245
GO:0072528	pyrimidine-containing compound biosynthetic process	57	1	1.33	0.02455
GO:0006657	CDP-choline pathway	8	0	0.19	0.02459
GO:0007091	metaphase/anaphase transition of mitotic cell cycle	90	4	2.1	0.0246
GO:0044784	metaphase/anaphase transition of cell cycle	90	4	2.1	0.0246
GO:0009798	axis specification	207	9	4.84	0.0246
GO:0010586	miRNA metabolic process	37	1	0.86	0.02462
GO:0043484	regulation of RNA splicing	158	3	3.69	0.02463
GO:0006825	copper ion transport	20	0	0.47	0.02463
GO:0048251	elastic fiber assembly	36	4	0.84	0.02468
GO:0043038	amino acid activation	70	0	1.64	0.0247
GO:0043039	tRNA aminoacylation	70	0	1.64	0.0247
GO:0021903	rostrocaudal neural tube patterning	27	0	0.63	0.02472
GO:0021542	dentate gyrus development	21	1	0.49	0.02473
GO:0016311	dephosphorylation	605	23	14.14	0.02475
GO:0051654	establishment of mitochondrion localization	12	1	0.28	0.02479
GO:0032402	melanosome transport	30	2	0.7	0.02482
GO:0038127	ERBB signaling pathway	612	30	14.3	0.02484
GO:0046348	amino sugar catabolic process	16	0	0.37	0.02488
GO:0015886	heme transport	13	1	0.3	0.02491
GO:0006538	glutamate catabolic process	9	0	0.21	0.02494
GO:0038166	angiotensin-activated signaling pathway	28	1	0.65	0.02496
GO:0035524	proline transmembrane transport	10	2	0.23	0.0251
GO:0021515	cell differentiation in spinal cord	129	6	3.01	0.02511
GO:0097360	chorionic trophoblast cell proliferation	16	0	0.37	0.02512
GO:1901382	regulation of chorionic trophoblast cell proliferation	16	0	0.37	0.02512
GO:1901383	negative regulation of chorionic trophoblast cell proliferation	16	0	0.37	0.02512
GO:0031577	spindle checkpoint	94	4	2.2	0.02514
GO:0060837	blood vessel endothelial cell differentiation	10	2	0.23	0.02514
GO:0051904	pigment granule transport	32	2	0.75	0.02516
GO:0021934	hindbrain tangential cell migration	15	1	0.35	0.02517
GO:0061419	positive regulation of transcription from RNA polymerase II promoter in response to hypoxia	7	2	0.16	0.02521
GO:0030104	water homeostasis	55	0	1.29	0.02528
GO:0007160	cell-matrix adhesion	486	29	11.36	0.02529
GO:0045918	negative regulation of cytolysis	19	0	0.44	0.02529
GO:0000959	mitochondrial RNA metabolic process	29	0	0.68	0.0253
GO:0072498	embryonic skeletal joint development	26	1	0.61	0.02535
GO:0009251	glucan catabolic process	50	5	1.17	0.02537
GO:0044247	cellular polysaccharide catabolic process	50	5	1.17	0.02537
GO:1901617	organic hydroxy compound biosynthetic process	362	9	8.46	0.02539
GO:0060396	growth hormone receptor signaling pathway	96	6	2.24	0.02539
GO:0072111	cell proliferation involved in kidney development	40	4	0.93	0.02543
GO:0030888	regulation of B cell proliferation	89	1	2.08	0.02544
GO:0032369	negative regulation of lipid transport	101	1	2.36	0.02549
GO:0010212	response to ionizing radiation	293	8	6.85	0.02551
GO:0060669	embryonic placenta morphogenesis	37	3	0.86	0.02556
GO:0014048	regulation of glutamate secretion	20	3	0.47	0.02559
GO:0072284	metanephric S-shaped body morphogenesis	24	1	0.56	0.02563
GO:0071378	cellular response to growth hormone stimulus	97	6	2.27	0.02564
GO:0042632	cholesterol homeostasis	133	3	3.11	0.02565
GO:0002741	positive regulation of cytokine secretion involved in immune response	21	2	0.49	0.02566
GO:0006108	malate metabolic process	6	0	0.14	0.0257
GO:0019433	triglyceride catabolic process	59	1	1.38	0.02573
GO:0000075	cell cycle checkpoint	616	12	14.39	0.02575
GO:0034390	smooth muscle cell apoptotic process	24	0	0.56	0.02576
GO:0034391	regulation of smooth muscle cell apoptotic process	24	0	0.56	0.02576
GO:0035914	skeletal muscle cell differentiation	132	5	3.08	0.02577
GO:0043200	response to amino acid	101	3	2.36	0.02577
GO:0050806	positive regulation of synaptic transmission	108	9	2.52	0.02577
GO:0032401	establishment of melanosome localization	37	2	0.86	0.02584
GO:0007440	foregut morphogenesis	20	1	0.47	0.02588
GO:0020027	hemoglobin metabolic process	23	0	0.54	0.02588
GO:0016601	Rac protein signal transduction	135	5	3.15	0.0259
GO:0051541	elastin metabolic process	11	0	0.26	0.02593
GO:0003309	type B pancreatic cell differentiation	82	4	1.92	0.026
GO:1901293	nucleoside phosphate biosynthetic process	533	17	12.46	0.02601
GO:0046322	negative regulation of fatty acid oxidation	50	1	1.17	0.02602
GO:0050852	T cell receptor signaling pathway	360	12	8.41	0.02604
GO:0048639	positive regulation of developmental growth	116	7	2.71	0.02609
GO:0070585	protein localization to mitochondrion	161	2	3.76	0.02609
GO:0051645	Golgi localization	59	7	1.38	0.0261
GO:0034505	tooth mineralization	44	0	1.03	0.02613
GO:1901723	negative regulation of cell proliferation involved in kidney development	22	3	0.51	0.02614
GO:0036445	neuronal stem cell division	40	2	0.93	0.02614
GO:0055057	neuroblast division	40	2	0.93	0.02614
GO:0009303	rRNA transcription	23	1	0.54	0.02615
GO:0048666	neuron development	2710	111	63.33	0.0262
GO:0002378	immunoglobulin biosynthetic process	28	2	0.65	0.02621
GO:0021873	forebrain neuroblast division	15	1	0.35	0.02621
GO:0044351	macropinocytosis	16	0	0.37	0.02622
GO:0051890	regulation of cardioblast differentiation	47	3	1.1	0.02623
GO:0090398	cellular senescence	266	5	6.22	0.02624
GO:0036075	replacement ossification	47	1	1.1	0.02627
GO:0001958	endochondral ossification	47	1	1.1	0.02627
GO:1902083	negative regulation of peptidyl-cysteine S-nitrosylation	11	1	0.26	0.02635
GO:2000169	regulation of peptidyl-cysteine S-nitrosylation	11	1	0.26	0.02635
GO:0035412	regulation of catenin import into nucleus	89	2	2.08	0.02642
GO:0003334	keratinocyte development	15	1	0.35	0.02644
GO:0010810	regulation of cell-substrate adhesion	436	23	10.19	0.02647
GO:0006826	iron ion transport	73	0	1.71	0.02649
GO:0030540	female genitalia development	42	0	0.98	0.02655
GO:0007213	G-protein coupled acetylcholine receptor signaling pathway	33	1	0.77	0.02658
GO:0033692	cellular polysaccharide biosynthetic process	176	11	4.11	0.02658
GO:0044705	multi-organism reproductive behavior	33	4	0.77	0.02666
GO:0048702	embryonic neurocranium morphogenesis	10	0	0.23	0.02669
GO:0006221	pyrimidine nucleotide biosynthetic process	42	1	0.98	0.0267
GO:0033523	histone H2B ubiquitination	29	1	0.68	0.02674
GO:0010665	regulation of cardiac muscle cell apoptotic process	33	4	0.77	0.02682
GO:0060080	regulation of inhibitory postsynaptic membrane potential	24	1	0.56	0.02683
GO:0051298	centrosome duplication	128	4	2.99	0.02709
GO:0031338	regulation of vesicle fusion	31	4	0.72	0.02711
GO:0032796	uropod organization	9	1	0.21	0.02711
GO:0007097	nuclear migration	15	1	0.35	0.02717
GO:0007163	establishment or maintenance of cell polarity	468	14	10.94	0.02729
GO:0043043	peptide biosynthetic process	44	1	1.03	0.02739
GO:0060603	mammary gland duct morphogenesis	106	3	2.48	0.0274
GO:0033157	regulation of intracellular protein transport	705	22	16.47	0.02747
GO:0051905	establishment of pigment granule localization	39	2	0.91	0.0275
GO:0001919	regulation of receptor recycling	44	4	1.03	0.02753
GO:0006643	membrane lipid metabolic process	319	3	7.45	0.02755
GO:0010993	regulation of ubiquitin homeostasis	17	0	0.4	0.02755
GO:0010994	free ubiquitin chain polymerization	17	0	0.4	0.02755
GO:0009048	dosage compensation by inactivation of X chromosome	21	0	0.49	0.02756
GO:1900274	regulation of phospholipase C activity	135	4	3.15	0.02758
GO:0043584	nose development	32	0	0.75	0.02759
GO:0046461	neutral lipid catabolic process	61	1	1.43	0.0276
GO:0046464	acylglycerol catabolic process	61	1	1.43	0.0276
GO:0035330	regulation of hippo signaling	31	1	0.72	0.02763
GO:0071379	cellular response to prostaglandin stimulus	33	2	0.77	0.02764
GO:0030814	regulation of cAMP metabolic process	287	15	6.71	0.02765
GO:0021988	olfactory lobe development	86	5	2.01	0.02766
GO:0043524	negative regulation of neuron apoptotic process	252	8	5.89	0.0277
GO:0071679	commissural neuron axon guidance	15	2	0.35	0.02779
GO:0034695	response to prostaglandin E	49	2	1.15	0.02784
GO:0071377	cellular response to glucagon stimulus	49	3	1.15	0.02784
GO:0009249	protein lipoylation	6	0	0.14	0.02784
GO:0003148	outflow tract septum morphogenesis	40	2	0.93	0.02788
GO:0019751	polyol metabolic process	146	4	3.41	0.02792
GO:0048511	rhythmic process	340	17	7.95	0.02817
GO:2000573	positive regulation of DNA biosynthetic process	14	0	0.33	0.02817
GO:0035886	vascular smooth muscle cell differentiation	33	6	0.77	0.02817
GO:0014854	response to inactivity	8	1	0.19	0.02817
GO:0002021	response to dietary excess	32	1	0.75	0.02818
GO:0010769	regulation of cell morphogenesis involved in differentiation	693	36	16.19	0.02818
GO:0007621	negative regulation of female receptivity	6	2	0.14	0.02821
GO:0061458	reproductive system development	864	42	20.19	0.0283
GO:0032469	endoplasmic reticulum calcium ion homeostasis	18	0	0.42	0.02831
GO:0007204	positive regulation of cytosolic calcium ion concentration	536	19	12.53	0.02837
GO:0051095	regulation of helicase activity	15	0	0.35	0.02837
GO:0043031	negative regulation of macrophage activation	12	0	0.28	0.02842
GO:0001510	RNA methylation	32	0	0.75	0.02842
GO:0009068	aspartate family amino acid catabolic process	19	0	0.44	0.02845
GO:0010508	positive regulation of autophagy	61	2	1.43	0.02845
GO:0006101	citrate metabolic process	7	0	0.16	0.02846
GO:0030002	cellular anion homeostasis	24	0	0.56	0.02846
GO:0070127	tRNA aminoacylation for mitochondrial protein translation	8	0	0.19	0.02851
[truncated: 6,603 more rows]

## Sheet: CC
Table S4. Details of DEGs obtained by GO enrichment analysis(cellular component)
GO ID	Term	Annotated	Significant	Expected	KS
GO:0005829	cytosol	4389	120	100.05	< 1e-30
GO:0005737	cytoplasm	15508	383	353.51	< 1e-30
GO:0044444	cytoplasmic part	12965	330	295.54	1.3e-29
GO:0043231	intracellular membrane-bounded organelle	16071	378	366.35	1.4e-27
GO:0005730	nucleolus	4192	91	95.56	3.2e-17
GO:0042995	cell projection	3611	129	82.31	3.9e-15
GO:0043005	neuron projection	1633	87	37.22	7.3e-15
GO:0005813	centrosome	1152	12	26.26	2.5e-14
GO:0005815	microtubule organizing center	1482	19	33.78	5.1e-13
GO:0000775	chromosome, centromeric region	563	8	12.83	7.8e-13
GO:0048471	perinuclear region of cytoplasm	1172	38	26.72	4.4e-12
GO:0043025	neuronal cell body	533	34	12.15	4.4e-12
GO:0030054	cell junction	1865	85	42.51	6.3e-12
GO:0005768	endosome	1654	40	37.7	3.5e-11
GO:0005654	nucleoplasm	3589	74	81.81	5.4e-11
GO:0043229	intracellular organelle	16979	396	387.04	1.4e-10
GO:0044463	cell projection part	1489	59	33.94	1.5e-10
GO:0097458	neuron part	2247	105	51.22	2e-10
GO:0005794	Golgi apparatus	2715	85	61.89	3.1e-10
GO:0030424	axon	595	31	13.56	3.1e-10
GO:0030425	dendrite	583	39	13.29	3.5e-10
GO:0005923	tight junction	163	9	3.72	3.9e-10
GO:0005819	spindle	805	18	18.35	5.4e-10
GO:0005739	mitochondrion	2797	57	63.76	1.3e-09
GO:0045202	synapse	1058	61	24.12	3.9e-09
GO:0030027	lamellipodium	333	11	7.59	5.1e-09
GO:0005874	microtubule	609	10	13.88	5.6e-09
GO:0015630	microtubule cytoskeleton	2628	52	59.91	1.2e-08
GO:0045121	membrane raft	483	18	11.01	2.3e-08
GO:0015629	actin cytoskeleton	1255	46	28.61	6.2e-08
GO:0032154	cleavage furrow	195	4	4.45	7.1e-08
GO:0044424	intracellular part	18207	429	415.04	8e-08
GO:0005634	nucleus	11056	239	252.03	1e-07
GO:0005759	mitochondrial matrix	474	14	10.81	1.2e-07
GO:0031090	organelle membrane	4752	123	108.32	1.5e-07
GO:0016023	cytoplasmic membrane-bounded vesicle	2213	70	50.45	1.6e-07
GO:0030426	growth cone	194	8	4.42	2.8e-07
GO:0005901	caveola	197	9	4.49	6.2e-07
GO:0043227	membrane-bounded organelle	16211	383	369.54	7.5e-07
GO:0032587	ruffle membrane	149	3	3.4	9e-07
GO:0031941	filamentous actin	111	6	2.53	1.1e-06
GO:0005905	coated pit	125	6	2.85	1.1e-06
GO:0030496	midbody	403	9	9.19	1.2e-06
GO:0030141	secretory granule	670	27	15.27	1.2e-06
GO:0005911	cell-cell junction	792	38	18.05	1.5e-06
GO:0005875	microtubule associated complex	275	6	6.27	2.1e-06
GO:0008305	integrin complex	54	5	1.23	3e-06
GO:0031252	cell leading edge	930	30	21.2	5.6e-06
GO:0045177	apical part of cell	560	20	12.77	6.3e-06
GO:0005635	nuclear envelope	870	22	19.83	6.6e-06
GO:0000307	cyclin-dependent protein kinase holoenzyme complex	73	2	1.66	6.9e-06
GO:0001772	immunological synapse	93	6	2.12	7.5e-06
GO:0043197	dendritic spine	135	8	3.08	8.1e-06
GO:0005913	cell-cell adherens junction	141	9	3.21	9.2e-06
GO:0044446	intracellular organelle part	13621	323	310.5	9.5e-06
GO:0001726	ruffle	443	10	10.1	1.4e-05
GO:0012505	endomembrane system	6299	181	143.59	1.6e-05
GO:0005912	adherens junction	596	30	13.59	1.8e-05
GO:0005925	focal adhesion	356	18	8.12	1.9e-05
GO:0031256	leading edge membrane	290	13	6.61	1.9e-05
GO:0005769	early endosome	519	14	11.83	2e-05
GO:0030864	cortical actin cytoskeleton	99	6	2.26	2.6e-05
GO:0005782	peroxisomal matrix	47	0	1.07	2.8e-05
GO:0005881	cytoplasmic microtubule	120	1	2.74	3.6e-05
GO:0009898	cytoplasmic side of plasma membrane	153	12	3.49	3.7e-05
GO:0030017	sarcomere	395	19	9	4.1e-05
GO:0000922	spindle pole	237	4	5.4	4.2e-05
GO:0030018	Z disc	190	12	4.33	4.4e-05
GO:0005791	rough endoplasmic reticulum	88	6	2.01	6.9e-05
GO:0098588	bounding membrane of organelle	3251	89	74.11	7.1e-05
GO:0005778	peroxisomal membrane	163	2	3.72	7.5e-05
GO:0005826	actomyosin contractile ring	25	2	0.57	8e-05
GO:0044456	synapse part	736	43	16.78	8e-05
GO:0097381	photoreceptor disc membrane	51	2	1.16	9.5e-05
GO:0072686	mitotic spindle	82	4	1.87	9.6e-05
GO:0001725	stress fiber	144	8	3.28	0.0001
GO:0005677	chromatin silencing complex	15	0	0.34	0.00011
GO:0031594	neuromuscular junction	74	6	1.69	0.00011
GO:0005788	endoplasmic reticulum lumen	295	12	6.72	0.00011
GO:0005667	transcription factor complex	623	19	14.2	0.00012
GO:0030315	T-tubule	62	4	1.41	0.00014
GO:0005694	chromosome	1887	44	43.01	0.00015
GO:0016324	apical plasma membrane	395	13	9	0.00016
GO:0030863	cortical cytoskeleton	173	10	3.94	0.00018
GO:0001917	photoreceptor inner segment	93	4	2.12	0.00019
GO:0000123	histone acetyltransferase complex	301	2	6.86	0.00024
GO:0000776	kinetochore	300	4	6.84	0.00026
GO:0031965	nuclear membrane	499	13	11.37	0.00029
GO:0005680	anaphase-promoting complex	44	0	1	0.0003
GO:0016323	basolateral plasma membrane	381	24	8.69	0.0003
GO:0055038	recycling endosome membrane	90	4	2.05	0.00034
GO:0030667	secretory granule membrane	146	10	3.33	0.00035
GO:0005795	Golgi stack	229	11	5.22	0.00037
GO:0043601	nuclear replisome	29	0	0.66	0.00038
GO:0001931	uropod	31	2	0.71	0.00038
GO:0017053	transcriptional repressor complex	198	7	4.51	0.00039
GO:0000779	condensed chromosome, centromeric region	209	4	4.76	0.00041
GO:0016592	mediator complex	62	0	1.41	0.00043
GO:0000118	histone deacetylase complex	127	4	2.9	0.00043
GO:0001750	photoreceptor outer segment	126	5	2.87	0.00045
GO:0030992	intraciliary transport particle B	7	0	0.16	0.00048
GO:0019898	extrinsic component of membrane	329	11	7.5	0.0005
GO:0031966	mitochondrial membrane	838	17	19.1	0.00051
GO:0044422	organelle part	13867	330	316.1	0.00054
GO:0005938	cell cortex	521	21	11.88	0.00057
GO:0072372	primary cilium	340	6	7.75	0.0006
GO:0033553	rDNA heterochromatin	12	0	0.27	0.00061
GO:0043235	receptor complex	346	23	7.89	0.00062
GO:0005615	extracellular space	1560	40	35.56	0.0008
GO:0005798	Golgi-associated vesicle	155	5	3.53	0.00081
GO:0043195	terminal bouton	52	8	1.19	0.00087
GO:0031234	extrinsic component of cytoplasmic side of plasma membrane	149	5	3.4	0.0009
GO:0043232	intracellular non-membrane-bounded organelle	8941	211	203.81	0.00092
GO:0008076	voltage-gated potassium channel complex	104	6	2.37	0.00097
GO:0030118	clathrin coat	67	2	1.53	0.00098
GO:0045171	intercellular bridge	47	1	1.07	0.00098
GO:0031988	membrane-bounded vesicle	2530	77	57.67	0.001
GO:0031201	SNARE complex	54	1	1.23	0.001
GO:1902554	serine/threonine protein kinase complex	127	2	2.9	0.00105
GO:0043234	protein complex	7792	210	177.62	0.00113
GO:0044448	cell cortex part	279	13	6.36	0.00121
GO:0033186	CAF-1 complex	17	1	0.39	0.00122
GO:0044297	cell body	579	37	13.2	0.00124
GO:0031012	extracellular matrix	1206	46	27.49	0.00132
GO:0030120	vesicle coat	69	2	1.57	0.00133
GO:0030529	ribonucleoprotein complex	1406	10	32.05	0.00151
GO:0032593	insulin-responsive compartment	59	2	1.34	0.00152
GO:0070436	Grb2-EGFR complex	29	2	0.66	0.00156
GO:0031410	cytoplasmic vesicle	2416	78	55.07	0.00173
GO:0005851	eukaryotic translation initiation factor 2B complex	9	0	0.21	0.0018
GO:0070022	transforming growth factor beta receptor homodimeric complex	13	1	0.3	0.00185
GO:0005640	nuclear outer membrane	32	1	0.73	0.00186
GO:0032982	myosin filament	25	1	0.57	0.00187
GO:0005884	actin filament	232	9	5.29	0.00188
GO:0071782	endoplasmic reticulum tubular network	54	0	1.23	0.00195
GO:0071565	nBAF complex	16	0	0.36	0.00197
GO:0044304	main axon	146	5	3.33	0.00197
GO:0031093	platelet alpha granule lumen	91	4	2.07	0.00198
GO:0031672	A band	75	4	1.71	0.00199
GO:0030173	integral component of Golgi membrane	66	3	1.5	0.002
GO:0035097	histone methyltransferase complex	376	5	8.57	0.00206
GO:0051233	spindle midzone	73	3	1.66	0.00219
GO:0031981	nuclear lumen	7377	160	168.16	0.00219
GO:0005876	spindle microtubule	188	2	4.29	0.00225
GO:0005834	heterotrimeric G-protein complex	53	4	1.21	0.0023
GO:0043679	axon terminus	94	12	2.14	0.00237
GO:0043296	apical junction complex	261	11	5.95	0.00257
GO:0031233	intrinsic component of external side of plasma membrane	33	2	0.75	0.0026
GO:0044292	dendrite terminus	12	2	0.27	0.00275
GO:0016459	myosin complex	165	9	3.76	0.00276
GO:0043596	nuclear replication fork	63	0	1.44	0.00285
GO:0034704	calcium channel complex	111	7	2.53	0.00298
GO:0090537	CERF complex	19	0	0.43	0.00303
GO:0005801	cis-Golgi network	84	1	1.91	0.00304
GO:0005903	brush border	128	8	2.92	0.00305
GO:0044798	nuclear transcription factor complex	187	2	4.26	0.00329
GO:0044295	axonal growth cone	18	1	0.41	0.00333
GO:0031080	nuclear pore outer ring	10	0	0.23	0.00336
GO:0005686	U2 snRNP	6	0	0.14	0.0034
GO:0043198	dendritic shaft	48	4	1.09	0.00341
GO:0005954	calcium- and calmodulin-dependent protein kinase complex	16	2	0.36	0.00347
GO:0030119	AP-type membrane coat adaptor complex	56	2	1.28	0.00347
GO:0030135	coated vesicle	569	18	12.97	0.00348
GO:0016605	PML body	307	6	7	0.0035
GO:0002102	podosome	29	2	0.66	0.0039
GO:0030672	synaptic vesicle membrane	82	7	1.87	0.00401
GO:0000151	ubiquitin ligase complex	386	7	8.8	0.00409
GO:0008290	F-actin capping protein complex	11	1	0.25	0.00416
GO:0005741	mitochondrial outer membrane	217	5	4.95	0.00418
GO:0030175	filopodium	245	8	5.58	0.00434
GO:0016363	nuclear matrix	169	5	3.85	0.00434
GO:0044429	mitochondrial part	1346	27	30.68	0.00437
GO:0009925	basal plasma membrane	78	6	1.78	0.00438
GO:0010008	endosome membrane	732	16	16.69	0.00442
GO:0036126	sperm flagellum	52	1	1.19	0.00449
GO:0016528	sarcoplasm	143	5	3.26	0.00461
GO:0031513	nonmotile primary cilium	285	5	6.5	0.00461
GO:0098533	ATPase dependent transmembrane transport complex	25	1	0.57	0.00464
GO:1990234	transferase complex	1313	21	29.93	0.00468
GO:0005859	muscle myosin complex	41	0	0.93	0.00473
GO:0022624	proteasome accessory complex	49	0	1.12	0.00473
GO:1990351	transporter complex	417	23	9.51	0.00481
GO:0033017	sarcoplasmic reticulum membrane	41	3	0.93	0.00483
GO:0031253	cell projection membrane	562	16	12.81	0.005
GO:0030659	cytoplasmic vesicle membrane	898	29	20.47	0.00502
GO:0033503	HULC complex	25	1	0.57	0.00503
GO:0070688	MLL5-L complex	41	1	0.93	0.00504
GO:0031213	RSF complex	22	0	0.5	0.00504
GO:0044449	contractile fiber part	543	27	12.38	0.0051
GO:0014704	intercalated disc	120	8	2.74	0.00527
GO:0031143	pseudopodium	42	3	0.96	0.00544
GO:0031512	motile primary cilium	9	0	0.21	0.00549
GO:0032991	macromolecular complex	9011	228	205.41	0.00557
GO:0031974	membrane-enclosed lumen	8599	195	196.02	0.0056
GO:0005719	nuclear euchromatin	61	1	1.39	0.00603
GO:0031095	platelet dense tubular network membrane	14	1	0.32	0.00609
GO:0042588	zymogen granule	25	1	0.57	0.00621
GO:0005604	basement membrane	174	13	3.97	0.00623
GO:0042641	actomyosin	178	9	4.06	0.00644
GO:0097060	synaptic membrane	347	22	7.91	0.00679
GO:0046658	anchored component of plasma membrane	54	5	1.23	0.00699
GO:0005811	lipid particle	112	3	2.55	0.00738
GO:0005637	nuclear inner membrane	60	1	1.37	0.00775
GO:0048179	activin receptor complex	9	0	0.21	0.00801
GO:0044451	nucleoplasm part	1970	33	44.91	0.00822
GO:0031312	extrinsic component of organelle membrane	20	0	0.46	0.00826
GO:0005743	mitochondrial inner membrane	571	13	13.02	0.00854
GO:0019773	proteasome core complex, alpha-subunit complex	8	0	0.18	0.00862
GO:0044447	axoneme part	36	0	0.82	0.00863
GO:0043256	laminin complex	31	2	0.71	0.00863
GO:0005902	microvillus	185	6	4.22	0.00868
GO:0034673	inhibin-betaglycan-ActRII complex	9	0	0.21	0.00885
GO:0070382	exocytic vesicle	21	0	0.48	0.00959
GO:0033267	axon part	280	19	6.38	0.00965
GO:0005777	peroxisome	304	4	6.93	0.00969
GO:0000228	nuclear chromosome	873	23	19.9	0.00975
GO:0008278	cohesin complex	21	1	0.48	0.00983
GO:0097038	perinuclear endoplasmic reticulum	11	2	0.25	0.00998
GO:0035098	ESC/E(Z) complex	21	0	0.48	0.01006
GO:0031306	intrinsic component of mitochondrial outer membrane	43	3	0.98	0.01047
GO:0070081	clathrin-sculpted monoamine transport vesicle	39	2	0.89	0.01048
GO:0070083	clathrin-sculpted monoamine transport vesicle membrane	39	2	0.89	0.01048
GO:0031307	integral component of mitochondrial outer membrane	41	3	0.93	0.01052
GO:0005865	striated muscle thin filament	70	3	1.6	0.01094
GO:0005871	kinesin complex	66	1	1.5	0.01101
GO:0072546	ER membrane protein complex	10	0	0.23	0.01125
GO:0014731	spectrin-associated cytoskeleton	37	1	0.84	0.01131
GO:0044427	chromosomal part	1697	39	38.68	0.01133
GO:0036379	myofilament	77	3	1.76	0.01136
GO:0014069	postsynaptic density	202	15	4.6	0.01151
GO:0043218	compact myelin	19	2	0.43	0.01211
GO:0000796	condensin complex	7	0	0.16	0.01232
GO:0000145	exocyst	32	1	0.73	0.01298
GO:0005890	sodium:potassium-exchanging ATPase complex	14	0	0.32	0.0131
GO:0008024	positive transcription elongation factor complex b	24	0	0.55	0.01311
GO:0071564	npBAF complex	20	0	0.46	0.01327
GO:1902495	transmembrane transporter complex	411	23	9.37	0.01338
GO:0030131	clathrin adaptor complex	47	2	1.07	0.01351
GO:0060198	clathrin-sculpted vesicle	136	5	3.1	0.0137
GO:0031588	AMP-activated protein kinase complex	36	0	0.82	0.01471
GO:0032589	neuron projection membrane	56	3	1.28	0.015
GO:0034702	ion channel complex	377	21	8.59	0.01546
GO:0008023	transcription elongation factor complex	82	1	1.87	0.01577
GO:0045254	pyruvate dehydrogenase complex	7	2	0.16	0.01592
GO:0030133	transport vesicle	445	12	10.14	0.01633
GO:0045009	chitosome	11	0	0.25	0.01635
GO:0033162	melanosome membrane	11	0	0.25	0.01635
GO:0090533	cation-transporting ATPase complex	16	0	0.36	0.01664
GO:0035371	microtubule plus-end	14	0	0.32	0.01707
GO:0043233	organelle lumen	8498	193	193.72	0.01709
GO:0042583	chromaffin granule	25	3	0.57	0.01735
GO:0032432	actin filament bundle	153	9	3.49	0.01736
GO:0042555	MCM complex	18	0	0.41	0.0174
GO:0005856	cytoskeleton	4544	116	103.58	0.01756
GO:0005758	mitochondrial intermembrane space	107	1	2.44	0.01757
GO:0044450	microtubule organizing center part	246	5	5.61	0.01759
GO:0005689	U12-type spliceosomal complex	64	0	1.46	0.01772
GO:0046581	intercellular canaliculus	10	0	0.23	0.01781
GO:0016028	rhabdomere	10	1	0.23	0.01889
GO:0031985	Golgi cisterna	160	4	3.65	0.01897
GO:0042827	platelet dense granule	16	1	0.36	0.019
GO:0005838	proteasome regulatory particle	35	0	0.8	0.01914
GO:0030125	clathrin vesicle coat	42	2	0.96	0.01922
GO:0030904	retromer complex	7	0	0.16	0.01924
GO:0031984	organelle subcompartment	168	6	3.83	0.01957
GO:0031430	M band	28	4	0.64	0.01966
GO:0070531	BRCA1-A complex	13	0	0.3	0.01982
GO:0008180	COP9 signalosome	139	8	3.17	0.0204
GO:0010494	cytoplasmic stress granule	97	0	2.21	0.02087
GO:0008385	IkappaB kinase complex	13	0	0.3	0.02097
GO:0042589	zymogen granule membrane	12	1	0.27	0.02111
GO:0042581	specific granule	33	1	0.75	0.02155
GO:0000137	Golgi cis cisterna	9	0	0.21	0.02158
GO:0000159	protein phosphatase type 2A complex	36	2	0.82	0.0216
GO:0042719	mitochondrial intermembrane space protein transporter complex	6	0	0.14	0.02206
GO:0005879	axonemal microtubule	7	0	0.16	0.02212
GO:0005832	chaperonin-containing T-complex	9	0	0.21	0.0224
GO:0031982	vesicle	2795	87	63.71	0.02273
GO:0035861	site of double-strand break	45	1	1.03	0.0232
GO:0000428	DNA-directed RNA polymerase complex	263	3	6	0.02329
GO:0055029	nuclear DNA-directed RNA polymerase complex	263	3	6	0.02329
GO:0005773	vacuole	945	16	21.54	0.0238
GO:0019867	outer membrane	262	6	5.97	0.02425
GO:0008623	CHRAC	14	0	0.32	0.02515
GO:0031436	BRCA1-BARD1 complex	7	0	0.16	0.02546
GO:0031362	anchored component of external side of plasma membrane	25	2	0.57	0.0261
GO:0060199	clathrin-sculpted glutamate transport vesicle	39	2	0.89	0.02621
GO:0060203	clathrin-sculpted glutamate transport vesicle membrane	39	2	0.89	0.02621
GO:0097025	MPP7-DLG1-LIN7 complex	9	0	0.21	0.02646
GO:0030880	RNA polymerase complex	264	3	6.02	0.02687
GO:0005622	intracellular	18268	431	416.43	0.02722
GO:0030662	coated vesicle membrane	378	10	8.62	0.02725
GO:0005770	late endosome	430	8	9.8	0.02739
GO:0005929	cilium	724	12	16.5	0.02748
GO:0005681	spliceosomal complex	443	1	10.1	0.02769
GO:0031526	brush border membrane	66	3	1.5	0.0279
GO:0031372	UBC13-MMS2 complex	26	1	0.59	0.02799
GO:0055037	recycling endosome	279	7	6.36	0.02812
GO:0005579	membrane attack complex	7	0	0.16	0.02914
GO:0042584	chromaffin granule membrane	24	3	0.55	0.02914
GO:0019907	cyclin-dependent protein kinase activating kinase holoenzyme complex	41	1	0.93	0.02915
GO:0000127	transcription factor TFIIIC complex	6	0	0.14	0.02931
GO:0030893	meiotic cohesin complex	11	0	0.25	0.0298
GO:0032281	alpha-amino-3-hydroxy-5-methyl-4-isoxazolepropionic acid selective glutamate receptor complex	31	2	0.71	0.03085
GO:0016591	DNA-directed RNA polymerase II, holoenzyme	247	2	5.63	0.03141
GO:0005581	collagen trimer	227	11	5.17	0.03157
GO:0005783	endoplasmic reticulum	2698	71	61.5	0.03158
GO:0016529	sarcoplasmic reticulum	103	5	2.35	0.03162
GO:0009295	nucleoid	67	0	1.53	0.03199
GO:0030140	trans-Golgi network transport vesicle	81	4	1.85	0.03208
GO:0044452	nucleolar part	38	1	0.87	0.03223
GO:0032421	stereocilium bundle	46	2	1.05	0.03235
GO:0042734	presynaptic membrane	100	8	2.28	0.03294
GO:0031674	I band	245	15	5.58	0.03312
GO:0031464	Cul4A-RING E3 ubiquitin ligase complex	12	0	0.27	0.03334
GO:0034045	pre-autophagosomal structure membrane	17	0	0.39	0.03356
GO:0000153	cytoplasmic ubiquitin ligase complex	9	0	0.21	0.03368
GO:0042629	mast cell granule	21	1	0.48	0.03405
GO:0030673	axolemma	29	3	0.66	0.03416
GO:0000139	Golgi membrane	1024	25	23.34	0.03421
GO:0042470	melanosome	182	6	4.15	0.0343
GO:0048770	pigment granule	182	6	4.15	0.0343
GO:0030990	intraciliary transport particle	19	0	0.43	0.03459
GO:0060200	clathrin-sculpted acetylcholine transport vesicle	30	2	0.68	0.03482
GO:0060201	clathrin-sculpted acetylcholine transport vesicle membrane	30	2	0.68	0.03482
GO:0033180	proton-transporting V-type ATPase, V1 domain	9	0	0.21	0.03506
GO:0005852	eukaryotic translation initiation factor 3 complex	31	1	0.71	0.03607
GO:0071817	MMXD complex	9	0	0.21	0.03649
GO:0030136	clathrin-coated vesicle	461	18	10.51	0.03663
GO:0035631	CD40 receptor complex	18	1	0.41	0.03681
GO:0071204	histone pre-mRNA 3'end processing complex	7	0	0.16	0.03713
GO:0032420	stereocilium	34	1	0.78	0.03728
GO:0016602	CCAAT-binding factor complex	12	0	0.27	0.03731
GO:0016328	lateral plasma membrane	87	6	1.98	0.03739
GO:0000777	condensed chromosome kinetochore	137	3	3.12	0.0374
GO:0031232	extrinsic component of external side of plasma membrane	19	1	0.43	0.03773
GO:0071013	catalytic step 2 spliceosome	252	0	5.74	0.03779
GO:0031088	platelet dense granule membrane	15	1	0.34	0.03791
GO:0034399	nuclear periphery	194	8	4.42	0.03816
GO:0036452	ESCRT complex	23	0	0.52	0.03827
GO:0031313	extrinsic component of endosome membrane	8	0	0.18	0.03878
GO:0000808	origin recognition complex	11	0	0.25	0.03955
GO:0005664	nuclear origin of replication recognition complex	11	0	0.25	0.03955
GO:0044454	nuclear chromosome part	789	19	17.99	0.04031
GO:0070013	intracellular organelle lumen	8375	188	190.91	0.04037
GO:0031968	organelle outer membrane	252	6	5.74	0.04044
GO:0097225	sperm midpiece	30	0	0.68	0.04078
GO:0005889	hydrogen:potassium-exchanging ATPase complex	6	0	0.14	0.04104
GO:0005868	cytoplasmic dynein complex	35	0	0.8	0.0416
GO:0005663	DNA replication factor C complex	6	0	0.14	0.04292
GO:0035370	UBC13-UEV1A complex	27	1	0.62	0.0436
GO:0090568	nuclear transcriptional repressor complex	49	0	1.12	0.04366
GO:0060076	excitatory synapse	32	2	0.73	0.04415
GO:0036464	cytoplasmic ribonucleoprotein granule	188	0	4.29	0.04458
GO:0008622	epsilon DNA polymerase complex	9	0	0.21	0.04469
GO:0005767	secondary lysosome	9	0	0.21	0.04493
GO:0030139	endocytic vesicle	621	15	14.16	0.04526
GO:0016460	myosin II complex	53	0	1.21	0.04528
GO:0031428	box C/D snoRNP complex	6	0	0.14	0.04555
GO:0000790	nuclear chromatin	578	16	13.18	0.04565
GO:0044433	cytoplasmic vesicle part	1118	41	25.49	0.04667
GO:0042622	photoreceptor outer segment membrane	27	0	0.62	0.0468
GO:0034774	secretory granule lumen	114	7	2.6	0.04772
GO:0043034	costamere	30	4	0.68	0.04781
GO:0002116	semaphorin receptor complex	13	1	0.3	0.04814
GO:0032133	chromosome passenger complex	6	0	0.14	0.04825
GO:0032983	kainate selective glutamate receptor complex	9	1	0.21	0.04957
GO:0016604	nuclear body	790	12	18.01	0.0502
GO:0043230	extracellular organelle	358	14	8.16	0.0505
GO:0065010	extracellular membrane-bounded organelle	358	14	8.16	0.0505
GO:0030137	COPI-coated vesicle	22	0	0.5	0.05067
GO:0031462	Cul2-RING ubiquitin ligase complex	10	0	0.23	0.05084
GO:0042101	T cell receptor complex	29	2	0.66	0.05109
GO:0030991	intraciliary transport particle A	11	0	0.25	0.05194
GO:0070044	synaptobrevin 2-SNAP-25-syntaxin-1a complex	10	0	0.23	0.05316
GO:0000815	ESCRT III complex	15	0	0.34	0.0534
GO:0005814	centriole	130	3	2.96	0.0534
GO:0032806	carboxy-terminal domain protein kinase complex	57	0	1.3	0.05365
GO:0005858	axonemal dynein complex	18	0	0.41	0.05415
GO:0090545	CHD-type complex	48	0	1.09	0.05454
GO:0016581	NuRD complex	48	0	1.09	0.05454
GO:0016939	kinesin II complex	22	0	0.5	0.05454
GO:0000784	nuclear chromosome, telomeric region	36	1	0.82	0.05547
GO:0008021	synaptic vesicle	201	11	4.58	0.05572
GO:0044224	juxtaparanode region of axon	20	2	0.46	0.05593
GO:0030134	ER to Golgi transport vesicle	167	0	3.81	0.05626
GO:0008328	ionotropic glutamate receptor complex	55	4	1.25	0.05654
GO:0000785	chromatin	907	24	20.68	0.05686
GO:0031975	envelope	1807	38	41.19	0.05831
GO:0070062	extracellular vesicular exosome	349	14	7.96	0.05854
GO:0033256	I-kappaB/NF-kappaB complex	11	1	0.25	0.05892
GO:0030312	external encapsulating structure	13	1	0.3	0.05897
GO:0031258	lamellipodium membrane	31	1	0.71	0.05948
GO:0005869	dynactin complex	21	0	0.48	0.06027
GO:0000407	pre-autophagosomal structure	25	0	0.57	0.06039
GO:0043205	fibril	21	5	0.48	0.06076
GO:0035101	FACT complex	7	0	0.16	0.06135
GO:0005790	smooth endoplasmic reticulum	28	2	0.64	0.06256
GO:0042645	mitochondrial nucleoid	65	0	1.48	0.06256
GO:0031300	intrinsic component of organelle membrane	553	10	12.61	0.0628
GO:0000242	pericentriolar material	39	1	0.89	0.06311
GO:0031332	RNAi effector complex	28	0	0.64	0.06333
GO:0016442	RISC complex	28	0	0.64	0.06333
GO:0031616	spindle pole centrosome	18	0	0.41	0.06372
GO:0090575	RNA polymerase II transcription factor complex	143	0	3.26	0.0645
GO:0042627	chylomicron	16	0	0.36	0.06534
GO:0005885	Arp2/3 protein complex	21	0	0.48	0.06567
GO:0001939	female pronucleus	16	2	0.36	0.067
GO:0030128	clathrin coat of endocytic vesicle	18	1	0.41	0.06734
GO:0070761	pre-snoRNP complex	10	0	0.23	0.0674
GO:0032590	dendrite membrane	18	0	0.41	0.06878
GO:0042599	lamellar body	52	0	1.19	0.06893
GO:0072669	tRNA-splicing ligase complex	8	0	0.18	0.06949
GO:0070937	CRD-mediated mRNA stability complex	14	0	0.32	0.07002
GO:0005793	endoplasmic reticulum-Golgi intermediate compartment	151	4	3.44	0.07045
GO:0005915	zonula adherens	9	0	0.21	0.07069
GO:0016589	NURF complex	45	0	1.03	0.07088
GO:0016342	catenin complex	19	0	0.43	0.07116
GO:0031467	Cul7-RING ubiquitin ligase complex	7	0	0.16	0.07161
GO:0071437	invadopodium	12	1	0.27	0.07249
GO:0033596	TSC1-TSC2 complex	12	3	0.27	0.07303
GO:0033270	paranode region of axon	18	1	0.41	0.07361
GO:0042611	MHC protein complex	154	0	3.51	0.07374
GO:0045120	pronucleus	37	2	0.84	0.07385
GO:0005774	vacuolar membrane	421	6	9.6	0.07408
GO:0044421	extracellular region part	2634	87	60.04	0.07489
GO:0070032	synaptobrevin 2-SNAP-25-syntaxin-1a-complexin I complex	7	0	0.16	0.07517
GO:0034703	cation channel complex	238	14	5.43	0.07523
GO:0030286	dynein complex	50	1	1.14	0.07571
GO:0032010	phagolysosome	8	0	0.18	0.07605
GO:0005697	telomerase holoenzyme complex	10	0	0.23	0.07675
GO:0005683	U7 snRNP	12	0	0.27	0.07701
GO:0043020	NADPH oxidase complex	16	0	0.36	0.07744
GO:0005606	laminin-1 complex	12	0	0.27	0.07766
GO:0043220	Schmidt-Lanterman incisure	15	2	0.34	0.07795
GO:0030867	rough endoplasmic reticulum membrane	20	1	0.46	0.0791
GO:0000800	lateral element	13	0	0.3	0.07985
GO:0033178	proton-transporting two-sector ATPase complex, catalytic domain	18	0	0.41	0.0801
GO:0035749	myelin sheath adaxonal region	7	2	0.16	0.08258
GO:0070775	H3 histone acetyltransferase complex	45	0	1.03	0.08323
GO:0070776	MOZ/MORF histone acetyltransferase complex	45	0	1.03	0.08323
GO:1902911	protein kinase complex	231	5	5.27	0.08402
GO:0031301	integral component of organelle membrane	539	10	12.29	0.08426
GO:0045178	basal part of cell	87	6	1.98	0.0845
GO:0097361	CIA complex	6	0	0.14	0.08458
GO:0031967	organelle envelope	1799	38	41.01	0.08486
GO:0031902	late endosome membrane	217	1	4.95	0.08592
GO:0005671	Ada2/Gcn5/Ada3 transcription activator complex	39	0	0.89	0.08659
GO:0044437	vacuolar part	524	8	11.94	0.08662
GO:0030056	hemidesmosome	13	2	0.3	0.08731
GO:0044298	cell body membrane	12	0	0.27	0.08847
GO:0032809	neuronal cell body membrane	12	0	0.27	0.08847
GO:0032838	cell projection cytoplasm	86	0	1.96	0.08869
GO:0000502	proteasome complex	185	0	4.22	0.08948
GO:0048786	presynaptic active zone	15	1	0.34	0.08969
GO:0001527	microfibril	13	3	0.3	0.08982
GO:0016281	eukaryotic translation initiation factor 4F complex	14	0	0.32	0.08985
GO:0012507	ER to Golgi transport vesicle membrane	148	0	3.37	0.09243
GO:0042575	DNA polymerase complex	23	0	0.52	0.09254
GO:0005942	phosphatidylinositol 3-kinase complex	18	0	0.41	0.09344
GO:0042383	sarcolemma	173	13	3.94	0.09592
GO:0016607	nuclear speck	333	4	7.59	0.09633
GO:0045334	clathrin-coated endocytic vesicle	196	6	4.47	0.09677
GO:0005891	voltage-gated calcium channel complex	61	5	1.39	0.09748
GO:0031465	Cul4B-RING E3 ubiquitin ligase complex	6	0	0.14	0.09773
GO:0030055	cell-substrate junction	371	20	8.46	0.09837
GO:0030132	clathrin coat of coated pit	24	2	0.55	0.09985
GO:0070695	FHF complex	6	0	0.14	0.09991
GO:0031264	death-inducing signaling complex	6	0	0.14	0.09999
GO:0031091	platelet alpha granule	149	7	3.4	0.10137
GO:0016234	inclusion body	186	3	4.24	0.1015
GO:0005802	trans-Golgi network	404	13	9.21	0.10304
GO:0031901	early endosome membrane	185	5	4.22	0.10358
GO:0000940	condensed chromosome outer kinetochore	25	1	0.57	0.1036
GO:0010369	chromocenter	15	0	0.34	0.10373
GO:0030891	VCB complex	7	0	0.16	0.1038
GO:0044459	plasma membrane part	4780	156	108.96	0.10558
GO:0033116	endoplasmic reticulum-Golgi intermediate compartment membrane	34	0	0.78	0.10608
GO:0090576	RNA polymerase III transcription factor complex	7	0	0.16	0.10706
GO:0008091	spectrin	31	1	0.71	0.1074
GO:0032279	asymmetric synapse	14	2	0.32	0.10807
GO:0045211	postsynaptic membrane	276	17	6.29	0.10907
GO:0043226	organelle	17169	403	391.37	0.11047
GO:0005655	nucleolar ribonuclease P complex	7	0	0.16	0.11048
GO:0030681	multimeric ribonuclease P complex	7	0	0.16	0.11048
GO:0030677	ribonuclease P complex	7	0	0.16	0.11048
GO:0005892	acetylcholine-gated channel complex	21	2	0.48	0.11067
GO:0033268	node of Ranvier	24	1	0.55	0.11071
GO:0000177	cytoplasmic exosome (RNase complex)	7	0	0.16	0.11071
GO:0097223	sperm part	164	4	3.74	0.11135
GO:0005861	troponin complex	38	2	0.87	0.11215
GO:0032045	guanyl-nucleotide exchange factor complex	10	0	0.23	0.11253
GO:1902494	catalytic complex	1708	32	38.93	0.11285
GO:0033290	eukaryotic 48S preinitiation complex	16	0	0.36	0.11316
GO:0019908	nuclear cyclin-dependent protein kinase holoenzyme complex	7	0	0.16	0.1152
GO:0034518	RNA cap binding complex	20	0	0.46	0.11633
GO:0030666	endocytic vesicle membrane	347	11	7.91	0.11701
GO:0033257	Bcl3/NF-kappaB2 complex	7	1	0.16	0.11883
GO:0034706	sodium channel complex	17	1	0.39	0.11954
GO:0000813	ESCRT I complex	8	0	0.18	0.11992
GO:0032059	bleb	12	0	0.27	0.11993
GO:0097227	sperm annulus	13	1	0.3	0.12015
GO:0098644	complex of collagen trimers	18	0	0.41	0.12054
GO:0035770	ribonucleoprotein granule	216	0	4.92	0.12097
GO:0005765	lysosomal membrane	359	5	8.18	0.12281
GO:0042613	MHC class II protein complex	106	0	2.42	0.12508
GO:0032585	multivesicular body membrane	12	0	0.27	0.12512
GO:0005863	striated muscle myosin thick filament	7	0	0.16	0.12653
GO:0061200	clathrin-sculpted gamma-aminobutyric acid transport vesicle	87	3	1.98	0.12663
GO:0061202	clathrin-sculpted gamma-aminobutyric acid transport vesicle membrane	87	3	1.98	0.12663
GO:0017059	serine C-palmitoyltransferase complex	11	0	0.25	0.12726
GO:0002178	palmitoyltransferase complex	11	0	0.25	0.12726
GO:0031211	endoplasmic reticulum palmitoyltransferase complex	11	0	0.25	0.12726
GO:0071438	invadopodium membrane	6	0	0.14	0.12791
GO:0005899	insulin receptor complex	24	0	0.55	0.13011
GO:0048188	Set1C/COMPASS complex	49	0	1.12	0.13174
GO:0005721	pericentric heterochromatin	23	0	0.52	0.13266
GO:0030665	clathrin-coated vesicle membrane	298	10	6.79	0.13502
GO:0031618	nuclear pericentric heterochromatin	6	0	0.14	0.1355
GO:0031466	Cul5-RING ubiquitin ligase complex	10	0	0.23	0.13584
GO:0005845	mRNA cap binding complex	19	0	0.43	0.13681
GO:0005665	DNA-directed RNA polymerase II, core complex	26	1	0.59	0.13686
GO:0001669	acrosomal vesicle	113	3	2.58	0.13703
GO:0043194	axon initial segment	23	0	0.52	0.13709
GO:0030122	AP-2 adaptor complex	17	1	0.39	0.13865
GO:0000176	nuclear exosome (RNase complex)	7	0	0.16	0.13965
GO:0098573	intrinsic component of mitochondrial membrane	87	3	1.98	0.14044
GO:0005732	small nucleolar ribonucleoprotein complex	27	0	0.62	0.1407
GO:0031045	dense core granule	10	1	0.23	0.14076
GO:0005952	cAMP-dependent protein kinase complex	12	1	0.27	0.14157
GO:0070822	Sin3-type complex	31	1	0.71	0.14223
GO:0016580	Sin3 complex	31	1	0.71	0.14223
GO:0031092	platelet alpha granule membrane	14	1	0.32	0.14286
GO:0032444	activin responsive factor complex	7	0	0.16	0.14491
GO:0000323	lytic vacuole	836	14	19.06	0.14549
GO:0005764	lysosome	836	14	19.06	0.14549
GO:0032592	integral component of mitochondrial membrane	85	3	1.94	0.14623
GO:0043190	ATP-binding cassette (ABC) transporter complex	9	1	0.21	0.14633
GO:0031970	organelle envelope lumen	149	2	3.4	0.14853
GO:0035869	ciliary transition zone	22	0	0.5	0.14856
GO:0030658	transport vesicle membrane	287	7	6.54	0.14926
GO:0035339	SPOTS complex	6	0	0.14	0.15087
GO:0005828	kinetochore microtubule	14	0	0.32	0.15176
GO:0071944	cell periphery	8547	242	194.83	0.15234
GO:0000178	exosome (RNase complex)	32	0	0.73	0.15252
GO:0005662	DNA replication factor A complex	12	0	0.27	0.15265
GO:0044430	cytoskeletal part	3393	84	77.34	0.15304
GO:0008540	proteasome regulatory particle, base subcomplex	13	0	0.3	0.15467
GO:0034992	microtubule organizing center attachment site	7	0	0.16	0.1565
GO:0034993	SUN-KASH complex	7	0	0.16	0.1565
GO:0042643	actomyosin, actin portion	22	0	0.5	0.15745
GO:0071556	integral component of lumenal side of endoplasmic reticulum membrane	151	0	3.44	0.15753
GO:0098553	lumenal side of endoplasmic reticulum membrane	151	0	3.44	0.15753
GO:0098576	lumenal side of membrane	151	0	3.44	0.15753
GO:0005736	DNA-directed RNA polymerase I complex	7	1	0.16	0.15754
GO:0005873	plus-end kinesin complex	7	0	0.16	0.15953
GO:0031463	Cul3-RING ubiquitin ligase complex	48	1	1.09	0.16291
GO:0043292	contractile fiber	648	30	14.77	0.16324
GO:0005921	gap junction	34	0	0.78	0.16444
GO:0000793	condensed chromosome	445	8	10.14	0.16543
GO:0031461	cullin-RING ubiquitin ligase complex	212	3	4.83	0.16628
GO:0005883	neurofilament	17	4	0.39	0.16648
GO:0005682	U5 snRNP	20	0	0.46	0.16779
GO:0044420	extracellular matrix part	499	24	11.37	0.17003
GO:0016282	eukaryotic 43S preinitiation complex	21	0	0.48	0.17295
GO:0070993	translation preinitiation complex	21	0	0.48	0.17295
GO:0060205	cytoplasmic membrane-bounded vesicle lumen	143	7	3.26	0.17348
GO:0031983	vesicle lumen	143	7	3.26	0.17348
GO:0001518	voltage-gated sodium channel complex	14	1	0.32	0.17395
GO:0005639	integral component of nuclear inner membrane	6	0	0.14	0.17433
GO:0031229	intrinsic component of nuclear inner membrane	6	0	0.14	0.17433
GO:0005886	plasma membrane	8195	232	186.81	0.17523
GO:0005588	collagen type V trimer	24	4	0.55	0.17601
GO:0002944	cyclin K-CDK12 complex	19	0	0.43	0.17922
GO:0046696	lipopolysaccharide receptor complex	6	0	0.14	0.17941
GO:0030663	COPI-coated vesicle membrane	15	0	0.34	0.17999
GO:0000942	condensed nuclear chromosome outer kinetochore	15	1	0.34	0.18034
GO:0048500	signal recognition particle	6	0	0.14	0.18165
GO:0005786	signal recognition particle, endoplasmic reticulum targeting	6	0	0.14	0.18165
GO:0070971	endoplasmic reticulum exit site	6	0	0.14	0.18182
GO:0001520	outer dense fiber	9	0	0.21	0.19013
GO:0016235	aggresome	84	2	1.91	0.19045
GO:0005816	spindle pole body	12	0	0.27	0.19047
GO:0000133	polarisome	11	0	0.25	0.19059
GO:0030127	COPII vesicle coat	11	0	0.25	0.19202
GO:0031082	BLOC complex	24	1	0.55	0.19272
GO:0031083	BLOC-1 complex	24	1	0.55	0.19272
GO:0016327	apicolateral plasma membrane	18	2	0.41	0.19275
GO:0001940	male pronucleus	11	0	0.25	0.19277
GO:0019897	extrinsic component of plasma membrane	253	8	5.77	0.19313
GO:0008282	ATP-sensitive potassium channel complex	17	1	0.39	0.19414
GO:0005776	autophagic vacuole	72	1	1.64	0.19527
GO:0008250	oligosaccharyltransferase complex	10	0	0.23	0.19529
GO:0005577	fibrinogen complex	13	1	0.3	0.1955
GO:0044440	endosomal part	748	17	17.05	0.19617
GO:0030016	myofibril	536	25	12.22	0.19622
GO:0031227	intrinsic component of endoplasmic reticulum membrane	352	3	8.02	0.19746
GO:0005847	mRNA cleavage and polyadenylation specificity factor complex	24	0	0.55	0.1991
GO:0034364	high-density lipoprotein particle	40	0	0.91	0.19923
GO:0005583	fibrillar collagen trimer	61	4	1.39	0.20146
GO:0005608	laminin-3 complex	6	0	0.14	0.20684
GO:0005825	half bridge of spindle pole body	10	0	0.23	0.2077
GO:0005675	holo TFIIH complex	51	0	1.16	0.20838
GO:0030126	COPI vesicle coat	14	0	0.32	0.21495
GO:0070820	tertiary granule	8	0	0.18	0.21551
GO:0043204	perikaryon	64	5	1.46	0.21571
GO:0044453	nuclear membrane part	7	0	0.16	0.21581
GO:0036064	ciliary basal body	13	0	0.3	0.21742
GO:0005652	nuclear lamina	9	0	0.21	0.21789
GO:0097208	alveolar lamellar body	32	0	0.73	0.2199
GO:0097014	ciliary cytoplasm	60	0	1.37	0.22364
GO:0005930	axoneme	60	0	1.37	0.22364
GO:0016461	unconventional myosin complex	29	2	0.66	0.22514
GO:0030176	integral component of endoplasmic reticulum membrane	345	3	7.86	0.22601
GO:0009986	cell surface	1758	59	40.07	0.22634
GO:1902562	H4 histone acetyltransferase complex	38	0	0.87	0.22641
GO:0043189	H4/H2A histone acetyltransferase complex	38	0	0.87	0.22641
GO:0071062	alphav-beta3 integrin-vitronectin complex	9	1	0.21	0.2267
GO:0097149	centralspindlin complex	9	0	0.21	0.22849
GO:0032588	trans-Golgi network membrane	148	3	3.37	0.22876
GO:0080008	Cul4-RING E3 ubiquitin ligase complex	33	0	0.75	0.22883
GO:0045335	phagocytic vesicle	207	4	4.72	0.23075
GO:0043196	varicosity	6	0	0.14	0.23135
GO:0035189	Rb-E2F complex	6	0	0.14	0.23155
GO:0035267	NuA4 histone acetyltransferase complex	37	0	0.84	0.23546
GO:0032839	dendrite cytoplasm	22	0	0.5	0.23551
GO:0043209	myelin sheath	63	4	1.44	0.23582
GO:0043259	laminin-10 complex	11	0	0.25	0.23915
GO:0000109	nucleotide-excision repair complex	49	2	1.12	0.24243
GO:0005771	multivesicular body	44	2	1	0.24536
GO:0030669	clathrin-coated endocytic vesicle membrane	132	3	3.01	0.25048
GO:0030130	clathrin coat of trans-Golgi network vesicle	32	1	0.73	0.25151
GO:0034363	intermediate-density lipoprotein particle	8	0	0.18	0.25575
GO:0005657	replication fork	127	1	2.9	0.25589
GO:0043511	inhibin complex	9	0	0.21	0.25693
GO:0043512	inhibin A complex	9	0	0.21	0.25693
GO:0043159	acrosomal matrix	7	0	0.16	0.25718
GO:0031225	anchored component of membrane	189	10	4.31	0.25865
GO:0030934	anchoring collagen complex	17	0	0.39	0.25998
GO:0019005	SCF ubiquitin ligase complex	86	2	1.96	0.26379
GO:0000795	synaptonemal complex	64	1	1.46	0.26472
GO:0016590	ACF complex	6	0	0.14	0.26942
GO:0045239	tricarboxylic acid cycle enzyme complex	10	0	0.23	0.27049
GO:0030870	Mre11 complex	11	1	0.25	0.27146
GO:0035748	myelin sheath abaxonal region	11	0	0.25	0.27252
GO:0036038	TCTN-B9D complex	15	0	0.34	0.27264
GO:0030289	protein phosphatase 4 complex	9	0	0.21	0.27422
GO:0044431	Golgi apparatus part	1389	39	31.66	0.27441
GO:0098645	collagen network	11	0	0.25	0.27457
GO:0000782	telomere cap complex	13	0	0.3	0.27713
GO:0000783	nuclear telomere cap complex	13	0	0.3	0.27713
GO:0000124	SAGA complex	7	0	0.16	0.27739
GO:0005922	connexon complex	21	0	0.48	0.28001
GO:0044445	cytosolic part	288	7	6.57	0.28098
GO:0016011	dystroglycan complex	7	0	0.16	0.28398
GO:0045179	apical cortex	8	0	0.18	0.28405
GO:0072357	PTW/PP1 phosphatase complex	35	0	0.8	0.28438
GO:0005669	transcription factor TFIID complex	48	0	1.09	0.2901
GO:0097136	Bcl-2 family protein complex	8	0	0.18	0.292
GO:0014701	junctional sarcoplasmic reticulum membrane	12	1	0.27	0.29467
GO:0012506	vesicle membrane	934	31	21.29	0.2949
GO:0034098	Cdc48p-Npl4p-Ufd1p AAA ATPase complex	6	0	0.14	0.29687
GO:0030660	Golgi-associated vesicle membrane	81	2	1.85	0.2989
GO:0005576	extracellular region	4309	121	98.23	0.30023
GO:0045495	pole plasm	17	0	0.39	0.30195
GO:0043186	P granule	17	0	0.39	0.30195
GO:0060293	germ plasm	17	0	0.39	0.30195
GO:0014802	terminal cisterna	8	2	0.18	0.30658
GO:0045275	respiratory chain complex III	9	1	0.21	0.3136
GO:0005750	mitochondrial respiratory chain complex III	9	1	0.21	0.3136
GO:0000164	protein phosphatase type 1 complex	16	0	0.36	0.31426
GO:0032994	protein-lipid complex	78	0	1.78	0.3157
GO:0098687	chromosomal region	113	2	2.58	0.31679
GO:0000781	chromosome, telomeric region	113	2	2.58	0.31679
GO:0071682	endocytic vesicle lumen	30	0	0.68	0.31713
GO:1990204	oxidoreductase complex	118	6	2.69	0.32108
GO:0002199	zona pellucida receptor complex	31	1	0.71	0.32322
GO:0045240	dihydrolipoyl dehydrogenase complex	8	0	0.18	0.3237
GO:0098651	basement membrane collagen trimer	12	0	0.27	0.32403
GO:0097481	neuronal postsynaptic density	13	1	0.3	0.32483
GO:0031904	endosome lumen	18	1	0.41	0.32524
GO:0030897	HOPS complex	13	0	0.3	0.32696
GO:0005578	proteinaceous extracellular matrix	756	33	17.23	0.33159
GO:0009279	cell outer membrane	8	0	0.18	0.3337
GO:0030313	cell envelope	8	0	0.18	0.3337
GO:0044462	external encapsulating structure part	8	0	0.18	0.3337
GO:0005916	fascia adherens	20	0	0.46	0.33766
GO:0098552	side of membrane	806	26	18.37	0.33792
GO:0016012	sarcoglycan complex	6	0	0.14	0.33994
GO:0097209	epidermal lamellar body	19	0	0.43	0.34243
GO:0034361	very-low-density lipoprotein particle	30	0	0.68	0.34249
GO:0034385	triglyceride-rich lipoprotein particle	30	0	0.68	0.34249
GO:0033179	proton-transporting V-type ATPase, V0 domain	11	0	0.25	0.34262
GO:0044291	cell-cell contact zone	130	8	2.96	0.34322
GO:0032584	growth cone membrane	7	0	0.16	0.34342
GO:0016010	dystrophin-associated glycoprotein complex	36	4	0.82	0.34352
GO:0005666	DNA-directed RNA polymerase III complex	11	0	0.25	0.35305
GO:0005779	integral component of peroxisomal membrane	31	1	0.71	0.3568
GO:0031231	intrinsic component of peroxisomal membrane	31	1	0.71	0.3568
GO:0012510	trans-Golgi network transport vesicle membrane	34	1	0.78	0.35777
GO:0031519	PcG protein complex	111	1	2.53	0.36291
GO:0045277	respiratory chain complex IV	10	1	0.23	0.36906
GO:0030117	membrane coat	102	2	2.33	0.3714
GO:0048475	coated membrane	102	2	2.33	0.3714
GO:0002193	MAML1-RBP-Jkappa- ICN1 complex	12	2	0.27	0.37526
GO:0043509	activin A complex	8	0	0.18	0.37683
GO:0048180	activin complex	8	0	0.18	0.37683
GO:0005751	mitochondrial respiratory chain complex IV	7	1	0.16	0.37692
GO:0005944	phosphatidylinositol 3-kinase complex, class IB	6	0	0.14	0.38226
GO:0070161	anchoring junction	621	33	14.16	0.38402
GO:0032391	photoreceptor connecting cilium	58	0	1.32	0.38532
GO:0030057	desmosome	34	3	0.78	0.38621
GO:0034358	plasma lipoprotein particle	77	0	1.76	0.3875
GO:0000974	Prp19 complex	26	1	0.59	0.38789
GO:0005587	collagen type IV trimer	8	0	0.18	0.39066
GO:0008287	protein serine/threonine phosphatase complex	93	2	2.12	0.39068
GO:1903293	phosphatase complex	93	2	2.12	0.39068
GO:0005887	integral component of plasma membrane	2568	84	58.54	0.39559
GO:0035253	ciliary rootlet	14	1	0.32	0.39665
GO:0098642	network-forming collagen trimer	12	0	0.27	0.40083
GO:0016021	integral component of membrane	7250	193	165.27	0.40086
GO:0034663	endoplasmic reticulum chaperone complex	25	1	0.57	0.4023
GO:0030670	phagocytic vesicle membrane	121	3	2.76	0.40869
GO:0034707	chloride channel complex	58	2	1.32	0.41233
GO:0005740	mitochondrial envelope	944	17	21.52	0.41313
GO:0015030	Cajal body	126	0	2.87	0.41667
GO:0000138	Golgi trans cisterna	9	1	0.21	0.42025
GO:0009897	external side of plasma membrane	551	14	12.56	0.42068
GO:0033018	sarcoplasmic reticulum lumen	8	0	0.18	0.42103
GO:0016020	membrane	12633	339	287.97	0.42176
GO:0031224	intrinsic component of membrane	7431	198	169.39	0.42801
GO:0042612	MHC class I protein complex	48	0	1.09	0.42945
GO:0031226	intrinsic component of plasma membrane	2680	89	61.09	0.43471
GO:0005593	FACIT collagen trimer	25	2	0.57	0.43619
GO:0005844	polysome	53	0	1.21	0.43698
GO:0001533	cornified envelope	65	2	1.48	0.43981
GO:0030686	90S preribosome	9	0	0.21	0.44054
GO:0000421	autophagic vacuole membrane	22	0	0.5	0.44201
GO:0035145	exon-exon junction complex	37	0	0.84	0.44212
GO:0060187	cell pole	20	1	0.46	0.44664
GO:0031228	intrinsic component of Golgi membrane	70	3	1.6	0.44742
GO:0000932	cytoplasmic mRNA processing body	99	0	2.26	0.45291
GO:0098554	cytoplasmic side of endoplasmic reticulum membrane	13	0	0.3	0.45326
GO:0071458	integral component of cytoplasmic side of endoplasmic reticulum membrane	13	0	0.3	0.45326
GO:0042824	MHC class I peptide loading complex	28	0	0.64	0.46022
GO:0000506	glycosylphosphatidylinositol-N-acetylglucosaminyltransferase (GPI-GnT) complex	8	0	0.18	0.46148
GO:0005744	mitochondrial inner membrane presequence translocase complex	15	0	0.34	0.46863
GO:0015934	large ribosomal subunit	104	0	2.37	0.47307
GO:0043260	laminin-11 complex	7	0	0.16	0.47373
GO:0042405	nuclear inclusion body	44	0	1	0.47521
GO:0016593	Cdc73/Paf1 complex	11	1	0.25	0.4754
GO:0032426	stereocilium bundle tip	10	2	0.23	0.47578
GO:0071920	cleavage body	13	0	0.3	0.47631
GO:0030684	preribosome	22	0	0.5	0.4769
GO:0005594	collagen type IX trimer	17	0	0.39	0.47923
GO:0070969	ULK1-ATG13-FIP200 complex	6	0	0.14	0.48191
GO:0071546	pi-body	6	0	0.14	0.48245
GO:0046930	pore complex	156	1	3.56	0.484
GO:0005638	lamin filament	7	0	0.16	0.48473
GO:0044441	ciliary part	274	4	6.25	0.4855
GO:0042825	TAP complex	26	0	0.59	0.48649
GO:0000313	organellar ribosome	72	0	1.64	0.48859
GO:0005761	mitochondrial ribosome	72	0	1.64	0.48859
GO:0070069	cytochrome complex	24	2	0.55	0.4895
GO:0030314	junctional membrane complex	7	1	0.16	0.49036
GO:0032433	filopodium tip	12	1	0.27	0.49076
GO:0032580	Golgi cisterna membrane	101	3	2.3	0.49227
GO:1990111	spermatoproteasome complex	23	0	0.52	0.49705
GO:0030485	smooth muscle contractile fiber	18	1	0.41	0.49745
GO:0044309	neuron spine	141	8	3.21	0.49872
GO:0005924	cell-substrate adherens junction	362	18	8.25	0.50125
GO:0022625	cytosolic large ribosomal subunit	74	0	1.69	0.50356
GO:0034750	Scrib-APC-beta-catenin complex	20	1	0.46	0.50369
GO:0005605	basal lamina	50	2	1.14	0.5051
GO:0034708	methyltransferase complex	378	5	8.62	0.5086
GO:0030061	mitochondrial crista	8	1	0.18	0.51379
GO:0042587	glycogen granule	9	1	0.21	0.51541
GO:0005955	calcineurin complex	15	0	0.34	0.51651
GO:0044455	mitochondrial membrane part	263	9	6	0.51959
GO:0030427	site of polarized growth	215	9	4.9	0.51977
GO:0000275	mitochondrial proton-transporting ATP synthase complex, catalytic core F(1)	6	0	0.14	0.52015
GO:0032153	cell division site	207	4	4.72	0.5215
GO:0032155	cell division site part	207	4	4.72	0.5215
GO:0042582	azurophil granule	37	1	0.84	0.52654
GO:0005766	primary lysosome	37	1	0.84	0.52654
GO:0016514	SWI/SNF complex	50	0	1.14	0.52696
GO:0030877	beta-catenin destruction complex	16	0	0.36	0.53059
GO:0031235	intrinsic component of the cytoplasmic side of the plasma membrane	34	1	0.78	0.5318
GO:0017119	Golgi transport complex	14	0	0.32	0.53315
GO:0031304	intrinsic component of mitochondrial inner membrane	13	0	0.3	0.53335
GO:0031305	integral component of mitochondrial inner membrane	13	0	0.3	0.53335
GO:0033176	proton-transporting V-type ATPase complex	31	0	0.71	0.53593
GO:0098563	intrinsic component of synaptic vesicle membrane	27	1	0.62	0.53984
GO:0030285	integral component of synaptic vesicle membrane	27	1	0.62	0.53984
GO:0032937	SREBP-SCAP-Insig complex	6	0	0.14	0.54552
GO:0071942	XPC complex	32	2	0.73	0.54611
GO:0005614	interstitial matrix	22	2	0.5	0.54635
GO:0016272	prefoldin complex	14	0	0.32	0.55211
GO:0033177	proton-transporting two-sector ATPase complex, proton-transporting domain	27	0	0.62	0.56179
GO:0005720	nuclear heterochromatin	65	1	1.48	0.5635
GO:0000791	euchromatin	65	1	1.48	0.56439
GO:0038037	G-protein coupled receptor dimeric complex	15	0	0.34	0.57074
GO:0097648	G-protein coupled receptor complex	15	0	0.34	0.57074
GO:0016469	proton-transporting two-sector ATPase complex	75	0	1.71	0.57619
GO:0044428	nuclear part	8278	177	188.7	0.58218
GO:0005827	polar microtubule	26	0	0.59	0.58246
GO:0030915	Smc5-Smc6 complex	19	1	0.43	0.5887
GO:0045261	proton-transporting ATP synthase complex, catalytic core F(1)	7	0	0.16	0.59023
GO:0070461	SAGA-type complex	100	1	2.28	0.5909
GO:0032021	NELF complex	12	0	0.27	0.59195
GO:0098562	cytoplasmic side of membrane	167	12	3.81	0.5923
GO:0032300	mismatch repair complex	25	0	0.57	0.59595
GO:0036128	CatSper complex	27	1	0.62	0.59601
GO:0034362	low-density lipoprotein particle	25	0	0.57	0.59976
GO:0044530	supraspliceosomal complex	17	0	0.39	0.60157
GO:0036021	endolysosome lumen	7	0	0.16	0.60625
GO:0055087	Ski complex	11	1	0.25	0.60711
GO:0000152	nuclear ubiquitin ligase complex	97	1	2.21	0.61155
GO:0033276	transcription factor TFTC complex	38	0	0.87	0.61158
GO:0005746	mitochondrial respiratory chain	98	5	2.23	0.61459
GO:0034451	centriolar satellite	30	1	0.68	0.61469
GO:0031010	ISWI-type complex	74	0	1.69	0.61674
GO:0045111	intermediate filament cytoskeleton	524	11	11.94	0.62347
GO:0035838	growing cell tip	10	1	0.23	0.62863
GO:0033588	Elongator holoenzyme complex	8	0	0.18	0.63418
GO:0045263	proton-transporting ATP synthase complex, coupling factor F(o)	16	0	0.36	0.63484
GO:0002080	acrosomal membrane	36	1	0.82	0.63589
GO:0005742	mitochondrial outer membrane translocase complex	10	0	0.23	0.63735
GO:0001891	phagocytic cup	46	1	1.05	0.63974
GO:1990391	DNA repair complex	84	2	1.91	0.64256
GO:0032311	angiogenin-PRI complex	7	0	0.16	0.64752
GO:0033269	internode region of axon	20	0	0.46	0.65991
GO:0017146	N-methyl-D-aspartate selective glutamate receptor complex	11	1	0.25	0.665
GO:0030062	mitochondrial tricarboxylic acid cycle enzyme complex	6	0	0.14	0.66662
GO:0032156	septin cytoskeleton	17	1	0.39	0.66783
GO:0031105	septin complex	17	1	0.39	0.66783
GO:0016471	vacuolar proton-transporting V-type ATPase complex	21	0	0.48	0.67232
GO:0005853	eukaryotic translation elongation factor 1 complex	8	0	0.18	0.67386
GO:0030014	CCR4-NOT complex	45	1	1.03	0.6741
GO:0000801	central element	6	0	0.14	0.67422
GO:0005672	transcription factor TFIIA complex	17	0	0.39	0.67539
GO:0016600	flotillin complex	10	0	0.23	0.67771
GO:0051286	cell tip	17	1	0.39	0.67936
GO:0060077	inhibitory synapse	9	0	0.21	0.68049
GO:0044425	membrane part	9551	264	217.72	0.68731
GO:0020003	symbiont-containing vacuole	8	0	0.18	0.6949
GO:0071339	MLL1 complex	117	1	2.67	0.69521
GO:0044665	MLL1/2 complex	117	1	2.67	0.69521
GO:0034366	spherical high-density lipoprotein particle	21	0	0.48	0.6965
GO:0035841	new growing cell tip	6	1	0.14	0.69665
GO:0005688	U6 snRNP	10	0	0.23	0.69706
GO:0035985	senescence-associated heterochromatin focus	17	2	0.39	0.69843
GO:0070469	respiratory chain	109	5	2.48	0.69866
GO:0019814	immunoglobulin complex	6	0	0.14	0.70039
GO:0019815	B cell receptor complex	6	0	0.14	0.70039
GO:0000346	transcription export complex	18	0	0.41	0.70432
GO:0005685	U1 snRNP	7	0	0.16	0.71238
GO:0033646	host intracellular part	12	0	0.27	0.71859
GO:0043656	intracellular region of host	12	0	0.27	0.71859
GO:0000315	organellar large ribosomal subunit	21	0	0.48	0.72497
GO:0005762	mitochondrial large ribosomal subunit	21	0	0.48	0.72497
GO:0005956	protein kinase CK2 complex	17	0	0.39	0.7254
GO:0005592	collagen type XI trimer	8	0	0.18	0.72632
GO:0033391	chromatoid body	14	0	0.32	0.74045
GO:0072559	NLRP3 inflammasome complex	12	0	0.27	0.74245
GO:0036056	filtration diaphragm	26	0	0.59	0.74254
GO:0036057	slit diaphragm	26	0	0.59	0.74254
GO:0005775	vacuolar lumen	111	2	2.53	0.7466
GO:0034464	BBSome	12	0	0.27	0.74811
GO:0071141	SMAD protein complex	20	2	0.46	0.74852
GO:0031528	microvillus membrane	34	0	0.78	0.75078
GO:0000276	mitochondrial proton-transporting ATP synthase complex, coupling factor F(o)	10	0	0.23	0.75283
GO:0034365	discoidal high-density lipoprotein particle	7	0	0.16	0.75681
GO:0030430	host cell cytoplasm	10	0	0.23	0.7593
GO:0033655	host cell cytoplasm part	10	0	0.23	0.7593
GO:0044194	cytolytic granule	6	0	0.14	0.76037
GO:0097169	AIM2 inflammasome complex	11	0	0.25	0.76112
GO:0031514	motile cilium	116	1	2.64	0.76219
GO:0005789	endoplasmic reticulum membrane	1438	28	32.78	0.76549
GO:0042788	polysomal ribosome	19	0	0.43	0.76842
GO:0032040	small-subunit processome	10	0	0.23	0.76909
GO:0033193	Lsd1/2 complex	11	0	0.25	0.77181
GO:0072379	ER membrane insertion complex	14	0	0.32	0.77465
GO:0071818	BAT3 complex	14	0	0.32	0.77465
GO:0042175	nuclear outer membrane-endoplasmic reticulum membrane network	1476	29	33.65	0.77696
GO:0031527	filopodium membrane	51	0	1.16	0.77731
GO:0072558	NLRP1 inflammasome complex	10	0	0.23	0.78025
GO:0005641	nuclear envelope lumen	42	1	0.96	0.78044
GO:0005643	nuclear pore	135	1	3.08	0.78213
GO:0035102	PRC1 complex	44	1	1	0.78542
GO:0070938	contractile ring	32	2	0.73	0.7904
GO:0031094	platelet dense tubular network	35	3	0.8	0.79153
GO:0043202	lysosomal lumen	104	2	2.37	0.79377
GO:0030532	small nuclear ribonucleoprotein complex	122	0	2.78	0.79437
GO:0030123	AP-3 adaptor complex	11	0	0.25	0.79558
GO:0070652	HAUS complex	9	0	0.21	0.7982
GO:0030894	replisome	31	0	0.71	0.79971
GO:0036019	endolysosome	12	0	0.27	0.80028
GO:0031932	TORC2 complex	8	0	0.18	0.8111
GO:0071203	WASH complex	15	1	0.34	0.81114
GO:0044306	neuron projection terminus	103	12	2.35	0.81169
GO:0032009	early phagosome	7	0	0.16	0.81521
GO:0030121	AP-1 adaptor complex	16	1	0.36	0.81801
GO:0030964	NADH dehydrogenase complex	64	3	1.46	0.82241
GO:0045271	respiratory chain complex I	64	3	1.46	0.82241
GO:0005747	mitochondrial respiratory chain complex I	64	3	1.46	0.82241
GO:0020005	symbiont-containing vacuole membrane	7	0	0.16	0.82471
GO:0032002	interleukin-28 receptor complex	6	0	0.14	0.84455
GO:0090544	BAF-type complex	82	0	1.87	0.84455
GO:0032389	MutLalpha complex	12	0	0.27	0.8451
GO:0070603	SWI/SNF superfamily-type complex	200	0	4.56	0.84557
GO:0070419	nonhomologous end joining complex	8	0	0.18	0.85161
GO:0030895	apolipoprotein B mRNA editing enzyme complex	8	0	0.18	0.85174
GO:0044327	dendritic spine head	7	0	0.16	0.8531
GO:0044615	nuclear pore nuclear basket	34	0	0.78	0.85988
GO:0000930	gamma-tubulin complex	18	0	0.41	0.86318
GO:0005849	mRNA cleavage factor complex	41	0	0.93	0.86396
GO:0042272	nuclear RNA export factor complex	9	0	0.21	0.86523
GO:0000794	condensed nuclear chromosome	181	3	4.13	0.86792
GO:0000444	MIS12/MIND type complex	6	0	0.14	0.86825
GO:0045259	proton-transporting ATP synthase complex	42	0	0.96	0.87655
GO:0005839	proteasome core complex	35	0	0.8	0.8774
GO:0033557	Slx1-Slx4 complex	6	0	0.14	0.88181
GO:0005753	mitochondrial proton-transporting ATP synthase complex	41	0	0.93	0.88588
GO:0044432	endoplasmic reticulum part	1703	41	38.82	0.89163
GO:0098590	plasma membrane region	757	34	17.26	0.89482
GO:0030008	TRAPP complex	7	0	0.16	0.89862
GO:0044815	DNA packaging complex	118	2	2.69	0.90501
GO:0044215	other organism	16	0	0.36	0.90828
GO:0044216	other organism cell	16	0	0.36	0.90828
GO:0044217	other organism part	16	0	0.36	0.90828
GO:0018995	host	16	0	0.36	0.90828
GO:0043245	extraorganismal space	16	0	0.36	0.90828
GO:0033643	host cell part	16	0	0.36	0.90828
GO:0043657	host cell	16	0	0.36	0.90828
GO:0045095	keratin filament	185	3	4.22	0.91154
GO:0098589	membrane region	2529	73	57.65	0.91407
GO:1990104	DNA bending complex	111	2	2.53	0.91482
GO:0000786	nucleosome	111	2	2.53	0.91482
GO:0030868	smooth endoplasmic reticulum membrane	10	0	0.23	0.91794
GO:0097425	smooth endoplasmic reticulum part	10	0	0.23	0.91794
GO:0005796	Golgi lumen	147	4	3.35	0.91911
GO:0000780	condensed nuclear chromosome, centromeric region	45	1	1.03	0.9195
GO:0042382	paraspeckles	24	0	0.55	0.91988
GO:0016013	syntrophin complex	10	0	0.23	0.92021
GO:0038201	TOR complex	10	0	0.23	0.92044
GO:0008274	gamma-tubulin ring complex	10	0	0.23	0.92371
GO:0000931	gamma-tubulin large complex	10	0	0.23	0.92371
GO:0035327	transcriptionally active chromatin	37	1	0.84	0.92573
GO:0097180	serine protease inhibitor complex	33	1	0.75	0.92941
GO:0097179	protease inhibitor complex	33	1	0.75	0.92941
GO:0045298	tubulin complex	20	1	0.46	0.92954
GO:0000805	X chromosome	35	0	0.8	0.9296
GO:0043240	Fanconi anaemia nuclear complex	15	0	0.34	0.92987
GO:0030914	STAGA complex	34	0	0.78	0.9311
GO:0000788	nuclear nucleosome	34	0	0.78	0.93155
GO:0031371	ubiquitin conjugating enzyme complex	39	1	0.89	0.93229
GO:0000314	organellar small ribosomal subunit	29	0	0.66	0.9323
GO:0005763	mitochondrial small ribosomal subunit	29	0	0.66	0.9323
GO:0000439	core TFIIH complex	14	0	0.32	0.93379
GO:0000778	condensed nuclear chromosome kinetochore	36	1	0.82	0.93509
GO:0001741	XY body	30	0	0.68	0.93936
GO:0001740	Barr body	30	0	0.68	0.93936
GO:0097525	spliceosomal snRNP complex	42	0	0.96	0.94015
GO:0097526	spliceosomal tri-snRNP complex	42	0	0.96	0.94015
GO:0046540	U4/U6 x U5 tri-snRNP complex	42	0	0.96	0.94015
GO:0005684	U2-type spliceosomal complex	19	0	0.43	0.94089
GO:0005687	U4 snRNP	19	0	0.43	0.94089
GO:0097181	protein C inhibitor-coagulation factor V complex	15	0	0.34	0.94181
GO:0097182	protein C inhibitor-coagulation factor Xa complex	15	0	0.34	0.94181
GO:0097183	protein C inhibitor-coagulation factor XI complex	15	0	0.34	0.94181
GO:0036024	protein C inhibitor-TMPRSS7 complex	15	0	0.34	0.94181
GO:0036025	protein C inhibitor-TMPRSS11E complex	15	0	0.34	0.94181
GO:0036026	protein C inhibitor-PLAT complex	15	0	0.34	0.94181
GO:0036027	protein C inhibitor-PLAU complex	15	0	0.34	0.94181
GO:0036028	protein C inhibitor-thrombin complex	15	0	0.34	0.94181
GO:0036029	protein C inhibitor-KLK3 complex	15	0	0.34	0.94181
GO:0036030	protein C inhibitor-plasma kallikrein complex	15	0	0.34	0.94181
GO:0060342	photoreceptor inner segment membrane	21	0	0.48	0.94511
GO:0000125	PCAF complex	21	0	0.48	0.9468
GO:0071001	U4/U6 snRNP	24	0	0.55	0.95089
GO:0031011	Ino80 complex	31	0	0.71	0.95196
GO:0097346	INO80-type complex	31	0	0.71	0.95196
GO:0033202	DNA helicase complex	31	0	0.71	0.95196
GO:0005882	intermediate filament	274	6	6.25	0.95234
GO:0000803	sex chromosome	63	0	1.44	0.95909
GO:0032039	integrator complex	24	0	0.55	0.96514
GO:0045257	succinate dehydrogenase complex (ubiquinone)	8	0	0.18	0.96547
GO:0045281	succinate dehydrogenase complex	8	0	0.18	0.96547
GO:0045283	fumarate reductase complex	8	0	0.18	0.96547
GO:0045273	respiratory chain complex II	8	0	0.18	0.96547
GO:0005749	mitochondrial respiratory chain complex II	8	0	0.18	0.96547
GO:0005690	U4atac snRNP	10	0	0.23	0.96846
GO:0032993	protein-DNA complex	727	12	16.57	0.97077
GO:1902555	endoribonuclease complex	12	0	0.27	0.97609
GO:0000214	tRNA-intron endonuclease complex	12	0	0.27	0.97609
GO:0001652	granular component	10	0	0.23	0.97718
GO:0005833	hemoglobin complex	15	0	0.34	0.97838
GO:0031838	haptoglobin-hemoglobin complex	14	0	0.32	0.97981
GO:0060170	ciliary membrane	129	2	2.94	0.9822
GO:0001673	male germ cell nucleus	54	1	1.23	0.98404
GO:0022627	cytosolic small ribosomal subunit	89	1	2.03	0.98608
GO:0043073	germ cell nucleus	59	1	1.34	0.98674
GO:0000792	heterochromatin	175	4	3.99	0.98787
GO:0070876	SOSS complex	7	0	0.16	0.98971
GO:0001739	sex chromatin	14	0	0.32	0.99078
GO:0015935	small ribosomal subunit	123	1	2.8	0.99185
GO:0005623	cell	20035	458	456.71	0.99314
GO:0044464	cell part	20033	458	456.66	0.99317
GO:0019866	organelle inner membrane	631	14	14.38	0.99355
GO:0022626	cytosolic ribosome	167	1	3.81	0.99563
GO:0044391	ribosomal subunit	225	1	5.13	0.99806
GO:0071595	Nem1-Spo7 phosphatase complex	9	0	0.21	0.99955
GO:0005840	ribosome	357	2	8.14	0.99972
GO:0019031	viral envelope	32	0	0.73	0.99981
GO:0036338	viral membrane	32	0	0.73	0.99981
GO:0019028	viral capsid	25	0	0.57	0.99985
GO:0019012	virion	56	0	1.28	0.99998
GO:0044423	virion part	50	0	1.14	0.99998
GO:0044438	microbody part	195	2	4.45	1
GO:0044439	peroxisomal part	195	2	4.45	1
GO:0031903	microbody membrane	163	2	3.72	1
GO:0031907	microbody lumen	47	0	1.07	1
GO:0005575	cellular_component	21013	479	479	1
GO:0098636	protein complex involved in cell adhesion	54	5	1.23	1
GO:0070160	occluding junction	163	9	3.72	1
GO:0097610	cell surface furrow	195	4	4.45	1
GO:1902493	acetyltransferase complex	301	2	6.86	1
GO:0043228	non-membrane-bounded organelle	8941	211	203.81	1
GO:0034705	potassium channel complex	104	6	2.37	1
GO:0036477	somatodendritic compartment	858	56	19.56	1
GO:0042579	microbody	304	4	6.93	1
GO:0031254	cell trailing edge	31	2	0.71	1
GO:0031248	protein acetyltransferase complex	301	2	6.86	1
Note: KS, Kolmogorov– Smirnov

## Sheet: MF
Table S4. Details of DEGs obtained by GO enrichment analysis(molecular function)
GO ID	Term	Annotated	Significant	Expected	KS
GO:0005524	ATP binding	1852	42	43.78	4.6e-16
GO:0019901	protein kinase binding	1096	41	25.91	1.8e-14
GO:0008092	cytoskeletal protein binding	1782	64	42.13	2.6e-14
GO:0003713	transcription coactivator activity	715	19	16.9	1.8e-11
GO:0005515	protein binding	14902	382	352.28	1.9e-11
GO:0000287	magnesium ion binding	413	12	9.76	4e-11
GO:0003824	catalytic activity	8263	200	195.33	2.1e-09
GO:0035091	phosphatidylinositol binding	460	17	10.87	1.6e-08
GO:0048185	activin binding	40	1	0.95	6.1e-08
GO:0044325	ion channel binding	245	12	5.79	1.1e-07
GO:0005096	GTPase activator activity	398	13	9.41	1.1e-07
GO:0017124	SH3 domain binding	219	11	5.18	1.4e-07
GO:0008017	microtubule binding	315	9	7.45	3.6e-07
GO:0010485	H4 histone acetyltransferase activity	111	2	2.62	4.2e-07
GO:0043168	anion binding	3917	112	92.6	5.9e-07
GO:0044212	transcription regulatory region DNA binding	970	38	22.93	6.3e-07
GO:0008022	protein C-terminus binding	534	19	12.62	7.5e-07
GO:0042802	identical protein binding	2519	79	59.55	8.2e-07
GO:0046875	ephrin receptor binding	98	8	2.32	1e-06
GO:0030276	clathrin binding	51	7	1.21	1.8e-06
GO:0030145	manganese ion binding	126	6	2.98	2e-06
GO:0070064	proline-rich region binding	78	1	1.84	2.1e-06
GO:0005516	calmodulin binding	304	15	7.19	2.2e-06
GO:0070851	growth factor receptor binding	236	9	5.58	2.4e-06
GO:0046332	SMAD binding	197	9	4.66	2.9e-06
GO:0008013	beta-catenin binding	179	11	4.23	3e-06
GO:0016922	ligand-dependent nuclear receptor binding	50	1	1.18	4.4e-06
GO:0003705	RNA polymerase II distal enhancer sequence-specific DNA binding transcription factor activity	180	11	4.26	4.5e-06
GO:0042803	protein homodimerization activity	1392	42	32.91	5.6e-06
GO:0005178	integrin binding	190	13	4.49	6.1e-06
GO:0031435	mitogen-activated protein kinase kinase kinase binding	89	3	2.1	6.4e-06
GO:0019900	kinase binding	1192	45	28.18	6.6e-06
GO:0008083	growth factor activity	200	7	4.73	6.6e-06
GO:0051219	phosphoprotein binding	134	5	3.17	6.7e-06
GO:0004715	non-membrane spanning protein tyrosine kinase activity	105	3	2.48	6.9e-06
GO:0005313	L-glutamate transmembrane transporter activity	21	3	0.5	7.2e-06
GO:0005546	phosphatidylinositol-4,5-bisphosphate binding	136	9	3.21	1e-05
GO:0042562	hormone binding	145	4	3.43	1.4e-05
GO:0051019	mitogen-activated protein kinase binding	118	6	2.79	1.5e-05
GO:0005545	1-phosphatidylinositol binding	57	4	1.35	1.7e-05
GO:0005083	small GTPase regulator activity	377	10	8.91	1.8e-05
GO:0019905	syntaxin binding	128	6	3.03	2.1e-05
GO:0001085	RNA polymerase II transcription factor binding	250	11	5.91	2.2e-05
GO:0015194	L-serine transmembrane transporter activity	17	3	0.4	2.7e-05
GO:0032403	protein complex binding	1363	54	32.22	2.8e-05
GO:0004702	receptor signaling protein serine/threonine kinase activity	122	2	2.88	2.8e-05
GO:0032947	protein complex scaffold	89	4	2.1	2.8e-05
GO:0005543	phospholipid binding	941	29	22.24	3.1e-05
GO:0051015	actin filament binding	190	11	4.49	4.2e-05
GO:0015184	L-cystine transmembrane transporter activity	15	3	0.35	6e-05
GO:0001046	core promoter sequence-specific DNA binding	99	4	2.34	6.6e-05
GO:0050431	transforming growth factor beta binding	26	0	0.61	7.2e-05
GO:0017016	Ras GTPase binding	381	9	9.01	7.4e-05
GO:0045295	gamma-catenin binding	57	3	1.35	7.4e-05
GO:0036094	small molecule binding	3501	86	82.76	7.9e-05
GO:0050750	low-density lipoprotein particle receptor binding	62	4	1.47	8e-05
GO:0017080	sodium channel regulator activity	98	5	2.32	8.1e-05
GO:0015485	cholesterol binding	59	0	1.39	8.3e-05
GO:0001948	glycoprotein binding	183	14	4.33	9.3e-05
GO:0008134	transcription factor binding	1294	33	30.59	9.7e-05
GO:0005109	frizzled binding	74	3	1.75	9.7e-05
GO:1901981	phosphatidylinositol phosphate binding	322	12	7.61	9.9e-05
GO:0043167	ion binding	8329	224	196.9	9.9e-05
GO:0005114	type II transforming growth factor beta receptor binding	15	0	0.35	0.0001
GO:0004683	calmodulin-dependent protein kinase activity	43	2	1.02	0.0001
GO:0019003	GDP binding	166	4	3.92	0.00011
GO:0005388	calcium-transporting ATPase activity	11	1	0.26	0.00011
GO:0042903	tubulin deacetylase activity	6	1	0.14	0.00011
GO:0070840	dynein complex binding	6	1	0.14	0.00011
GO:0005547	phosphatidylinositol-3,4,5-trisphosphate binding	107	3	2.53	0.00012
GO:0045296	cadherin binding	61	3	1.44	0.00012
GO:0001228	RNA polymerase II transcription regulatory region sequence-specific DNA binding transcription factor activity involved in positive regulation of transcription	256	13	6.05	0.00012
GO:0030971	receptor tyrosine kinase binding	102	4	2.41	0.00015
GO:0008047	enzyme activator activity	854	23	20.19	0.00015
GO:0031432	titin binding	75	3	1.77	0.00015
GO:0060002	plus-end directed microfilament motor activity	25	1	0.59	0.00016
GO:0008168	methyltransferase activity	328	3	7.75	0.00019
GO:0019210	kinase inhibitor activity	118	8	2.79	0.0002
GO:0017046	peptide hormone binding	81	2	1.91	0.0002
GO:0070412	R-SMAD binding	73	2	1.73	0.00022
GO:0005509	calcium ion binding	949	40	22.43	0.00026
GO:0005007	fibroblast growth factor-activated receptor activity	20	2	0.47	0.00026
GO:0001106	RNA polymerase II transcription corepressor activity	43	1	1.02	0.00029
GO:0051020	GTPase binding	433	12	10.24	0.00034
GO:0042393	histone binding	350	2	8.27	0.00035
GO:0003682	chromatin binding	783	22	18.51	0.00035
GO:0070411	I-SMAD binding	34	0	0.8	0.00036
GO:0016791	phosphatase activity	390	21	9.22	0.00039
GO:0005086	ARF guanyl-nucleotide exchange factor activity	21	1	0.5	0.0004
GO:0050681	androgen receptor binding	147	4	3.48	0.0004
GO:0008048	calcium sensitive guanylate cyclase activator activity	12	1	0.28	0.0004
GO:0015183	L-aspartate transmembrane transporter activity	9	2	0.21	0.00041
GO:0097367	carbohydrate derivative binding	2930	77	69.26	0.00043
GO:0005154	epidermal growth factor receptor binding	88	3	2.08	0.00053
GO:0001784	phosphotyrosine binding	37	3	0.87	0.00058
GO:0019955	cytokine binding	196	8	4.63	0.00062
GO:0071813	lipoprotein particle binding	77	3	1.82	0.00065
GO:0030898	actin-dependent ATPase activity	53	3	1.25	0.00067
GO:0046983	protein dimerization activity	2195	71	51.89	0.00069
GO:0005070	SH3/SH2 adaptor activity	133	4	3.14	0.00072
GO:0017111	nucleoside-triphosphatase activity	1491	23	35.25	0.00076
GO:0008373	sialyltransferase activity	21	0	0.5	0.00082
GO:0034590	L-hydroxyproline transmembrane transporter activity	6	2	0.14	0.00083
GO:0015195	L-threonine transmembrane transporter activity	6	2	0.14	0.00083
GO:0005525	GTP binding	473	8	11.18	0.00083
GO:0016740	transferase activity	3501	95	82.76	0.00084
GO:0008094	DNA-dependent ATPase activity	206	1	4.87	0.00088
GO:0005544	calcium-dependent phospholipid binding	53	7	1.25	0.00095
GO:0043175	RNA polymerase core enzyme binding	24	1	0.57	0.00096
GO:0016830	carbon-carbon lyase activity	56	2	1.32	0.00099
GO:0031418	L-ascorbic acid binding	22	6	0.52	0.001
GO:0004712	protein serine/threonine/tyrosine kinase activity	59	2	1.39	0.001
GO:0003924	GTPase activity	344	7	8.13	0.00102
GO:0032550	purine ribonucleoside binding	2287	50	54.06	0.00103
GO:0008020	G-protein coupled photoreceptor activity	13	0	0.31	0.0011
GO:0031683	G-protein beta/gamma-subunit complex binding	22	1	0.52	0.0011
GO:0005520	insulin-like growth factor binding	71	6	1.68	0.00111
GO:0035173	histone kinase activity	101	1	2.39	0.00111
GO:0017137	Rab GTPase binding	123	3	2.91	0.00111
GO:0031489	myosin V binding	54	0	1.28	0.00113
GO:0070491	repressing transcription factor binding	147	2	3.48	0.00117
GO:0043560	insulin receptor substrate binding	73	3	1.73	0.00118
GO:0043169	cation binding	5411	144	127.91	0.00119
GO:0005539	glycosaminoglycan binding	337	13	7.97	0.00121
GO:0016641	oxidoreductase activity, acting on the CH-NH2 group of donors, oxygen as acceptor	19	1	0.45	0.00121
GO:0008565	protein transporter activity	160	3	3.78	0.00122
GO:0048037	cofactor binding	335	4	7.92	0.00129
GO:0097001	ceramide binding	7	0	0.17	0.00133
GO:0005021	vascular endothelial growth factor-activated receptor activity	12	1	0.28	0.00141
GO:0043565	sequence-specific DNA binding	1075	38	25.41	0.00142
GO:0015026	coreceptor activity	53	3	1.25	0.00145
GO:0004708	MAP kinase kinase activity	26	0	0.61	0.00146
GO:0015631	tubulin binding	468	16	11.06	0.00153
GO:0035591	signaling adaptor activity	167	5	3.95	0.00158
GO:0003743	translation initiation factor activity	97	1	2.29	0.00159
GO:0046527	glucosyltransferase activity	14	1	0.33	0.0016
GO:0015081	sodium ion transmembrane transporter activity	174	4	4.11	0.00167
GO:0000980	RNA polymerase II distal enhancer sequence-specific DNA binding	46	2	1.09	0.00168
GO:0005391	sodium:potassium-exchanging ATPase activity	12	0	0.28	0.0017
GO:0003723	RNA binding	1346	12	31.82	0.00171
GO:0005220	inositol 1,4,5-trisphosphate-sensitive calcium-release channel activity	13	1	0.31	0.00176
GO:0030374	ligand-dependent nuclear receptor transcription coactivator activity	88	0	2.08	0.00179
GO:0015174	basic amino acid transmembrane transporter activity	19	0	0.45	0.00183
GO:0046982	protein heterodimerization activity	724	27	17.12	0.00184
GO:0005246	calcium channel regulator activity	101	4	2.39	0.00188
GO:0016301	kinase activity	1403	48	33.17	0.00194
GO:0047485	protein N-terminus binding	220	5	5.2	0.00201
GO:0051010	microtubule plus-end binding	28	0	0.66	0.00202
GO:0048487	beta-tubulin binding	78	3	1.84	0.00206
GO:0005041	low-density lipoprotein receptor activity	23	1	0.54	0.00207
GO:0003678	DNA helicase activity	104	1	2.46	0.00209
GO:0003774	motor activity	239	6	5.65	0.00216
GO:0004931	extracellular ATP-gated cation channel activity	7	1	0.17	0.00217
GO:0015238	drug transmembrane transporter activity	31	0	0.73	0.00222
GO:0043130	ubiquitin binding	205	5	4.85	0.00225
GO:0004402	histone acetyltransferase activity	280	3	6.62	0.00238
GO:0031685	adenosine receptor binding	11	1	0.26	0.00238
GO:0031593	polyubiquitin binding	103	2	2.43	0.00239
GO:0004693	cyclin-dependent protein serine/threonine kinase activity	50	0	1.18	0.00241
GO:0070008	serine-type exopeptidase activity	12	0	0.28	0.00248
GO:0034713	type I transforming growth factor beta receptor binding	20	1	0.47	0.0025
GO:0031072	heat shock protein binding	175	6	4.14	0.00261
GO:0031628	opioid receptor binding	8	0	0.19	0.00267
GO:0015180	L-alanine transmembrane transporter activity	16	2	0.38	0.00267
GO:0015186	L-glutamine transmembrane transporter activity	16	2	0.38	0.00267
GO:0005484	SNAP receptor activity	24	0	0.57	0.00268
GO:0005249	voltage-gated potassium channel activity	100	5	2.36	0.0027
GO:0051018	protein kinase A binding	103	6	2.43	0.00285
GO:0004645	phosphorylase activity	6	1	0.14	0.00288
GO:0004630	phospholipase D activity	6	2	0.14	0.00289
GO:0000166	nucleotide binding	2957	59	69.9	0.0029
GO:0001190	RNA polymerase II transcription factor binding transcription factor activity involved in positive regulation of transcription	117	5	2.77	0.00294
GO:0017025	TBP-class protein binding	35	2	0.83	0.00295
GO:0071889	14-3-3 protein binding	121	4	2.86	0.00298
GO:0030295	protein kinase activator activity	185	7	4.37	0.00301
GO:0042043	neurexin family protein binding	22	1	0.52	0.00301
GO:0005158	insulin receptor binding	74	5	1.75	0.0031
GO:0019894	kinesin binding	53	1	1.25	0.00322
GO:0008201	heparin binding	259	12	6.12	0.00331
GO:0043495	protein anchor	37	3	0.87	0.00334
GO:0005254	chloride channel activity	104	4	2.46	0.00335
GO:0019534	toxin transporter activity	26	0	0.61	0.00335
GO:0030742	GTP-dependent protein binding	74	3	1.75	0.00351
GO:0004967	glucagon receptor activity	7	0	0.17	0.00361
GO:0030332	cyclin binding	57	0	1.35	0.00363
GO:0000155	phosphorelay sensor kinase activity	9	2	0.21	0.00371
GO:0015193	L-proline transmembrane transporter activity	10	2	0.24	0.00373
GO:0005272	sodium channel activity	43	1	1.02	0.00376
GO:0015297	antiporter activity	94	2	2.22	0.0038
GO:0004499	N,N-dimethylaniline monooxygenase activity	6	0	0.14	0.00381
GO:0019104	DNA N-glycosylase activity	18	0	0.43	0.00384
GO:0003697	single-stranded DNA binding	122	0	2.88	0.00385
GO:0030546	receptor activator activity	78	5	1.84	0.00385
GO:0032559	adenyl ribonucleotide binding	1921	45	45.41	0.00388
GO:0001191	RNA polymerase II transcription factor binding transcription factor activity involved in negative regulation of transcription	68	4	1.61	0.0039
GO:0005536	glucose binding	12	2	0.28	0.00403
GO:0051427	hormone receptor binding	453	9	10.71	0.00405
GO:0000979	RNA polymerase II core promoter sequence-specific DNA binding	72	3	1.7	0.00409
GO:0008188	neuropeptide receptor activity	95	1	2.25	0.00419
GO:0050661	NADP binding	54	1	1.28	0.00421
GO:0016508	long-chain-enoyl-CoA hydratase activity	7	0	0.17	0.00423
GO:0043325	phosphatidylinositol-3,4-bisphosphate binding	75	3	1.77	0.00426
GO:0016899	oxidoreductase activity, acting on the CH-OH group of donors, oxygen as acceptor	6	0	0.14	0.00428
GO:0046969	NAD-dependent histone deacetylase activity (H3-K9 specific)	13	1	0.31	0.00429
GO:0005245	voltage-gated calcium channel activity	64	6	1.51	0.00433
GO:0032553	ribonucleotide binding	2359	52	55.77	0.00441
GO:0050660	flavin adenine dinucleotide binding	86	1	2.03	0.00444
GO:0001540	beta-amyloid binding	54	3	1.28	0.00448
GO:0008324	cation transmembrane transporter activity	859	34	20.31	0.00468
GO:0051879	Hsp90 protein binding	68	3	1.61	0.00473
GO:0000149	SNARE binding	144	7	3.4	0.00488
GO:0032183	SUMO binding	30	0	0.71	0.00495
GO:0070577	lysine-acetylated histone binding	61	0	1.44	0.00497
GO:0004180	carboxypeptidase activity	56	0	1.32	0.00502
GO:0033613	activating transcription factor binding	163	7	3.85	0.00503
GO:0030676	Rac guanyl-nucleotide exchange factor activity	21	0	0.5	0.00511
GO:0015269	calcium-activated potassium channel activity	26	1	0.61	0.00512
GO:0008139	nuclear localization sequence binding	16	1	0.38	0.00519
GO:0005168	neurotrophin TRKA receptor binding	32	1	0.76	0.00523
GO:0015459	potassium channel regulator activity	102	5	2.41	0.00526
GO:0017153	sodium:dicarboxylate symporter activity	12	2	0.28	0.00533
GO:0015296	anion:cation symporter activity	70	2	1.65	0.00533
GO:0043398	HLH domain binding	7	0	0.17	0.00546
GO:0004676	3-phosphoinositide-dependent protein kinase activity	7	2	0.17	0.00552
GO:0016836	hydro-lyase activity	57	3	1.35	0.00566
GO:0042162	telomeric DNA binding	43	0	1.02	0.00568
GO:0051287	NAD binding	64	0	1.51	0.00586
GO:0061134	peptidase regulator activity	355	10	8.39	0.00597
GO:0016494	C-X-C chemokine receptor activity	34	1	0.8	0.00599
GO:0017134	fibroblast growth factor binding	55	2	1.3	0.006
GO:0030165	PDZ domain binding	184	11	4.35	0.00603
GO:0030552	cAMP binding	38	2	0.9	0.0061
GO:0008061	chitin binding	20	0	0.47	0.00613
GO:1901505	carbohydrate derivative transporter activity	64	0	1.51	0.00623
GO:0046873	metal ion transmembrane transporter activity	553	25	13.07	0.00631
GO:0000175	3'-5'-exoribonuclease activity	50	1	1.18	0.00636
GO:0051539	4 iron, 4 sulfur cluster binding	46	0	1.09	0.00639
GO:0019200	carbohydrate kinase activity	23	3	0.54	0.00674
GO:0034236	protein kinase A catalytic subunit binding	32	4	0.76	0.0068
GO:0003779	actin binding	676	24	15.98	0.00683
GO:0016849	phosphorus-oxygen lyase activity	23	1	0.54	0.00694
GO:0043027	cysteine-type endopeptidase inhibitor activity involved in apoptotic process	104	4	2.46	0.00694
GO:0005024	transforming growth factor beta-activated receptor activity	22	2	0.52	0.00709
GO:0001159	core promoter proximal region DNA binding	220	9	5.2	0.00713
GO:0045294	alpha-catenin binding	26	2	0.61	0.00718
GO:0001786	phosphatidylserine binding	87	5	2.06	0.00733
GO:0035258	steroid hormone receptor binding	236	5	5.58	0.00741
GO:0008307	structural constituent of muscle	99	6	2.34	0.00742
GO:0005160	transforming growth factor beta receptor binding	53	2	1.25	0.00744
GO:0005111	type 2 fibroblast growth factor receptor binding	19	1	0.45	0.00757
GO:0034593	phosphatidylinositol bisphosphate phosphatase activity	22	1	0.52	0.00768
GO:0016879	ligase activity, forming carbon-nitrogen bonds	145	2	3.43	0.00781
GO:0016805	dipeptidase activity	13	0	0.31	0.0079
GO:0015215	nucleotide transmembrane transporter activity	31	0	0.73	0.00791
GO:0001077	RNA polymerase II core promoter proximal region sequence-specific DNA binding transcription factor activity involved in positive regulation of transcription	218	11	5.15	0.00792
GO:0015248	sterol transporter activity	16	0	0.38	0.00806
GO:0048365	Rac GTPase binding	77	0	1.82	0.00808
GO:0016520	growth hormone-releasing hormone receptor activity	8	0	0.19	0.00819
GO:0019787	small conjugating protein transferase activity	70	1	1.65	0.00821
GO:0005319	lipid transporter activity	126	0	2.98	0.00832
GO:0005521	lamin binding	15	1	0.35	0.0084
GO:0071855	neuropeptide receptor binding	28	0	0.66	0.00846
GO:0015293	symporter activity	154	3	3.64	0.00864
GO:0061133	endopeptidase activator activity	7	0	0.17	0.00873
GO:0005001	transmembrane receptor protein tyrosine phosphatase activity	36	2	0.85	0.00878
GO:0047555	3',5'-cyclic-GMP phosphodiesterase activity	16	0	0.38	0.00898
GO:0005231	excitatory extracellular ligand-gated ion channel activity	73	6	1.73	0.00901
GO:0019855	calcium channel inhibitor activity	53	2	1.25	0.00907
GO:0005523	tropomyosin binding	43	1	1.02	0.00909
GO:0000983	RNA polymerase II core promoter sequence-specific DNA binding transcription factor activity	20	0	0.47	0.00914
GO:0005251	delayed rectifier potassium channel activity	41	2	0.97	0.00916
GO:0004716	receptor signaling protein tyrosine kinase activity	51	2	1.21	0.00916
GO:0008235	metalloexopeptidase activity	63	0	1.49	0.00921
GO:0000339	RNA cap binding	18	0	0.43	0.00926
GO:0005115	receptor tyrosine kinase-like orphan receptor binding	17	1	0.4	0.00928
GO:0000035	acyl binding	8	0	0.19	0.00929
GO:0004939	beta-adrenergic receptor activity	30	3	0.71	0.00933
GO:0034988	Fc-gamma receptor I complex binding	26	0	0.61	0.00938
GO:0016361	activin receptor activity, type I	9	0	0.21	0.00939
GO:0005025	transforming growth factor beta receptor activity, type I	9	0	0.21	0.00939
GO:0048306	calcium-dependent protein binding	149	7	3.52	0.00944
GO:0019838	growth factor binding	239	16	5.65	0.00946
GO:1901681	sulfur compound binding	368	17	8.7	0.00957
GO:0036310	annealing helicase activity	20	0	0.47	0.00973
GO:0016723	oxidoreductase activity, oxidizing metal ions, NAD or NADP as acceptor	6	2	0.14	0.00974
GO:0019201	nucleotide kinase activity	40	2	0.95	0.00999
GO:0016853	isomerase activity	221	4	5.22	0.01022
GO:0043548	phosphatidylinositol 3-kinase binding	67	3	1.58	0.01022
GO:0070097	delta-catenin binding	39	3	0.92	0.01061
GO:0035064	methylated histone binding	115	1	2.72	0.01063
GO:0043539	protein serine/threonine kinase activator activity	48	1	1.13	0.01082
GO:0017127	cholesterol transporter activity	15	0	0.35	0.0109
GO:0008757	S-adenosylmethionine-dependent methyltransferase activity	208	1	4.92	0.01095
GO:0017022	myosin binding	181	4	4.28	0.011
GO:0004300	enoyl-CoA hydratase activity	7	0	0.17	0.01108
GO:0005099	Ras GTPase activator activity	231	6	5.46	0.01113
GO:0019904	protein domain specific binding	1610	57	38.06	0.01166
GO:0015562	efflux transmembrane transporter activity	14	1	0.33	0.01172
GO:0031852	mu-type opioid receptor binding	6	0	0.14	0.01174
GO:0046872	metal ion binding	5265	133	124.46	0.01175
GO:0031821	G-protein coupled serotonin receptor binding	9	0	0.21	0.01176
GO:0004908	interleukin-1 receptor activity	10	1	0.24	0.01192
GO:1901680	sulfur-containing amino acid secondary active transmembrane transporter activity	7	1	0.17	0.01196
GO:0015327	cystine:glutamate antiporter activity	7	1	0.17	0.01196
GO:0015328	cystine secondary active transmembrane transporter activity	7	1	0.17	0.01196
GO:0070324	thyroid hormone binding	17	2	0.4	0.01204
GO:0030594	neurotransmitter receptor activity	191	10	4.52	0.01209
GO:0016491	oxidoreductase activity	962	33	22.74	0.01235
GO:0022834	ligand-gated channel activity	207	12	4.89	0.0124
GO:0015276	ligand-gated ion channel activity	207	12	4.89	0.0124
GO:0016831	carboxy-lyase activity	40	0	0.95	0.01244
GO:0070492	oligosaccharide binding	20	2	0.47	0.01253
GO:0038085	vascular endothelial growth factor binding	8	1	0.19	0.01258
GO:0004860	protein kinase inhibitor activity	90	7	2.13	0.01272
GO:0043531	ADP binding	110	3	2.6	0.0128
GO:0030169	low-density lipoprotein particle binding	43	1	1.02	0.01303
GO:0004222	metalloendopeptidase activity	142	4	3.36	0.01343
GO:0001104	RNA polymerase II transcription cofactor activity	182	3	4.3	0.01346
GO:0004028	3-chloroallyl aldehyde dehydrogenase activity	6	0	0.14	0.01356
GO:0004887	thyroid hormone receptor activity	22	3	0.52	0.0137
GO:0015101	organic cation transmembrane transporter activity	47	2	1.11	0.01384
GO:0070095	fructose-6-phosphate binding	8	2	0.19	0.01388
GO:0032555	purine ribonucleotide binding	2343	52	55.39	0.0139
GO:0000295	adenine nucleotide transmembrane transporter activity	22	0	0.52	0.01394
GO:0005346	purine ribonucleotide transmembrane transporter activity	22	0	0.52	0.01394
GO:0015216	purine nucleotide transmembrane transporter activity	22	0	0.52	0.01394
GO:0009975	cyclase activity	25	1	0.59	0.01399
GO:0017081	chloride channel regulator activity	32	2	0.76	0.01408
GO:0005105	type 1 fibroblast growth factor receptor binding	8	0	0.19	0.01418
GO:0016597	amino acid binding	233	11	5.51	0.01436
GO:0050662	coenzyme binding	244	3	5.77	0.01437
GO:0008289	lipid binding	1455	46	34.4	0.01441
GO:0030170	pyridoxal phosphate binding	58	1	1.37	0.01447
GO:0000987	core promoter proximal region sequence-specific DNA binding	215	9	5.08	0.0148
GO:0003727	single-stranded RNA binding	174	3	4.11	0.01498
GO:0015271	outward rectifier potassium channel activity	27	1	0.64	0.015
GO:0008574	plus-end-directed microtubule motor activity	16	0	0.38	0.01507
GO:0070402	NADPH binding	12	0	0.28	0.01514
GO:0045499	chemorepellent activity	12	1	0.28	0.01556
GO:0050664	oxidoreductase activity, acting on NAD(P)H, oxygen as acceptor	17	1	0.4	0.01557
GO:0000993	RNA polymerase II core binding	13	0	0.31	0.01566
GO:0004721	phosphoprotein phosphatase activity	285	16	6.74	0.01568
GO:0017076	purine nucleotide binding	2365	52	55.91	0.01574
GO:0035251	UDP-glucosyltransferase activity	9	0	0.21	0.01599
GO:0070679	inositol 1,4,5 trisphosphate binding	10	1	0.24	0.0161
GO:0005385	zinc ion transmembrane transporter activity	21	1	0.5	0.01617
GO:0052744	phosphatidylinositol monophosphate phosphatase activity	21	1	0.5	0.01626
GO:0004438	phosphatidylinositol-3-phosphatase activity	21	1	0.5	0.01626
GO:0004879	ligand-activated sequence-specific DNA binding RNA polymerase II transcription factor activity	80	4	1.89	0.01651
GO:0098531	direct ligand regulated sequence-specific DNA binding transcription factor activity	80	4	1.89	0.01651
GO:0001012	RNA polymerase II regulatory region DNA binding	367	13	8.68	0.01652
GO:0042296	ISG15 transferase activity	26	1	0.61	0.01653
GO:0070087	chromo shadow domain binding	15	1	0.35	0.01659
GO:0004720	protein-lysine 6-oxidase activity	8	1	0.19	0.01667
GO:0070410	co-SMAD binding	27	1	0.64	0.01677
GO:0008131	primary amine oxidase activity	7	0	0.17	0.01687
GO:0019899	enzyme binding	3399	103	80.35	0.01691
GO:0005159	insulin-like growth factor receptor binding	50	1	1.18	0.01698
GO:0045545	syndecan binding	14	2	0.33	0.01707
GO:0016812	hydrolase activity, acting on carbon-nitrogen (but not peptide) bonds, in cyclic amides	11	0	0.26	0.0171
GO:0015370	solute:sodium symporter activity	74	3	1.75	0.0176
GO:0034056	estrogen response element binding	20	0	0.47	0.01776
GO:0038100	nodal binding	10	0	0.24	0.01786
GO:0008349	MAP kinase kinase kinase kinase activity	50	0	1.18	0.01798
GO:0017075	syntaxin-1 binding	27	2	0.64	0.01805
GO:0032422	purine-rich negative regulatory element binding	22	1	0.52	0.01806
GO:0031690	adrenergic receptor binding	58	5	1.37	0.01838
GO:0032036	myosin heavy chain binding	27	1	0.64	0.01845
GO:0016634	oxidoreductase activity, acting on the CH-CH group of donors, oxygen as acceptor	19	0	0.45	0.01869
GO:0019956	chemokine binding	67	2	1.58	0.01871
GO:0015211	purine nucleoside transmembrane transporter activity	25	0	0.59	0.01874
GO:0004614	phosphoglucomutase activity	7	3	0.17	0.01896
GO:0019789	SUMO transferase activity	25	1	0.59	0.01913
GO:0016616	oxidoreductase activity, acting on the CH-OH group of donors, NAD or NADP as acceptor	174	1	4.11	0.01931
GO:0008568	microtubule-severing ATPase activity	25	0	0.59	0.01936
GO:0004722	protein serine/threonine phosphatase activity	99	7	2.34	0.01962
GO:0017034	Rap guanyl-nucleotide exchange factor activity	28	1	0.66	0.01964
GO:0016493	C-C chemokine receptor activity	32	2	0.76	0.01984
GO:0034191	apolipoprotein A-I receptor binding	24	2	0.57	0.01987
GO:0019215	intermediate filament binding	16	1	0.38	0.01991
GO:0034190	apolipoprotein receptor binding	26	2	0.61	0.01994
GO:0030506	ankyrin binding	75	4	1.77	0.02037
GO:1901474	azole transmembrane transporter activity	13	0	0.31	0.02039
GO:0045118	azole transporter activity	13	0	0.31	0.02039
GO:0004016	adenylate cyclase activity	19	1	0.45	0.02065
GO:0001042	RNA polymerase I core binding	9	1	0.21	0.02084
GO:0016407	acetyltransferase activity	350	4	8.27	0.02091
GO:0042826	histone deacetylase binding	222	4	5.25	0.0213
GO:0004707	MAP kinase activity	19	1	0.45	0.02144
GO:0005089	Rho guanyl-nucleotide exchange factor activity	108	6	2.55	0.02162
GO:0008330	protein tyrosine/threonine phosphatase activity	8	1	0.19	0.02166
GO:0051428	peptide hormone receptor binding	54	0	1.28	0.02167
GO:0036041	long-chain fatty acid binding	35	1	0.83	0.02182
GO:0004568	chitinase activity	7	0	0.17	0.0219
GO:0008173	RNA methyltransferase activity	36	0	0.85	0.0224
GO:0043425	bHLH transcription factor binding	85	2	2.01	0.02268
GO:0097372	NAD-dependent histone deacetylase activity (H3-K18 specific)	13	1	0.31	0.02298
GO:0034739	histone deacetylase activity (H4-K16 specific)	13	1	0.31	0.02298
GO:0015106	bicarbonate transmembrane transporter activity	15	0	0.35	0.02319
GO:0000340	RNA 7-methylguanosine cap binding	7	0	0.17	0.02324
GO:0005540	hyaluronic acid binding	30	1	0.71	0.02332
GO:0071884	vitamin D receptor activator activity	9	0	0.21	0.02336
GO:0004468	lysine N-acetyltransferase activity, acting on acetyl phosphate as donor	12	0	0.28	0.02343
GO:0016860	intramolecular oxidoreductase activity	77	0	1.82	0.02349
GO:0001103	RNA polymerase II repressing transcription factor binding	64	1	1.51	0.0236
GO:0008443	phosphofructokinase activity	7	2	0.17	0.0237
GO:0005507	copper ion binding	93	5	2.2	0.02381
GO:0031957	very long-chain fatty acid-CoA ligase activity	11	0	0.26	0.02383
GO:0004385	guanylate kinase activity	20	1	0.47	0.02392
GO:0015929	hexosaminidase activity	16	0	0.38	0.02396
GO:0035727	lysophosphatidic acid binding	7	1	0.17	0.02423
GO:0030507	spectrin binding	31	0	0.73	0.02427
GO:0031994	insulin-like growth factor I binding	35	1	0.83	0.02434
GO:0003707	steroid hormone receptor activity	79	4	1.87	0.02467
GO:0070888	E-box binding	67	5	1.58	0.02487
GO:0000146	microfilament motor activity	74	3	1.75	0.02506
GO:0005048	signal sequence binding	30	1	0.71	0.02536
GO:0022803	passive transmembrane transporter activity	588	29	13.9	0.02537
GO:0015267	channel activity	588	29	13.9	0.02537
GO:0015294	solute:cation symporter activity	112	3	2.65	0.02557
GO:0004995	tachykinin receptor activity	10	0	0.24	0.02562
GO:0016615	malate dehydrogenase activity	6	0	0.14	0.0257
GO:0015085	calcium ion transmembrane transporter activity	194	12	4.59	0.0259
GO:0005104	fibroblast growth factor receptor binding	32	1	0.76	0.02612
GO:0016779	nucleotidyltransferase activity	184	6	4.35	0.02614
GO:0005100	Rho GTPase activator activity	86	4	2.03	0.02635
GO:0005161	platelet-derived growth factor receptor binding	45	3	1.06	0.02647
GO:0001076	RNA polymerase II transcription factor binding transcription factor activity	245	8	5.79	0.02701
GO:0016773	phosphotransferase activity, alcohol group as acceptor	1185	38	28.01	0.02706
GO:0035612	AP-2 adaptor complex binding	10	2	0.24	0.0273
GO:0001102	RNA polymerase II activating transcription factor binding	113	6	2.67	0.0277
GO:0034237	protein kinase A regulatory subunit binding	49	2	1.16	0.02794
GO:0005017	platelet-derived growth factor-activated receptor activity	10	0	0.24	0.02795
GO:0070061	fructose binding	6	1	0.14	0.02795
GO:0043422	protein kinase B binding	20	1	0.47	0.02806
GO:0005216	ion channel activity	541	28	12.79	0.02819
GO:0001595	angiotensin receptor activity	54	2	1.28	0.02822
GO:0004991	parathyroid hormone receptor activity	7	0	0.17	0.02848
GO:0004012	phospholipid-translocating ATPase activity	16	0	0.38	0.0286
GO:0046970	NAD-dependent histone deacetylase activity (H4-K16 specific)	11	1	0.26	0.02862
GO:0005261	cation channel activity	396	22	9.36	0.02873
GO:0015245	fatty acid transporter activity	13	0	0.31	0.02879
GO:0031267	small GTPase binding	403	10	9.53	0.02885
GO:0043515	kinetochore binding	6	0	0.14	0.02894
GO:0017154	semaphorin receptor activity	14	1	0.33	0.029
GO:0008195	phosphatidate phosphatase activity	14	1	0.33	0.02915
GO:0015103	inorganic anion transmembrane transporter activity	182	5	4.3	0.02923
GO:0042835	BRE binding	7	0	0.17	0.02927
GO:0003777	microtubule motor activity	93	1	2.2	0.02961
GO:1901338	catecholamine binding	53	6	1.25	0.02972
GO:0004709	MAP kinase kinase kinase activity	21	0	0.5	0.02979
GO:0030911	TPR domain binding	13	1	0.31	0.02982
GO:0016701	oxidoreductase activity, acting on single donors with incorporation of molecular oxygen	96	5	2.27	0.02999
GO:0043426	MRF binding	12	2	0.28	0.03049
GO:0045236	CXCR chemokine receptor binding	10	0	0.24	0.03063
GO:0019957	C-C chemokine binding	58	2	1.37	0.03069
GO:0008432	JUN kinase binding	21	1	0.5	0.03076
GO:0005262	calcium channel activity	173	11	4.09	0.03111
GO:0050321	tau-protein kinase activity	48	0	1.13	0.03118
GO:0005342	organic acid transmembrane transporter activity	191	3	4.52	0.03118
GO:0016755	transferase activity, transferring amino-acyl groups	24	0	0.57	0.03122
GO:0004690	cyclic nucleotide-dependent protein kinase activity	33	0	0.78	0.03123
GO:0004691	cAMP-dependent protein kinase activity	33	0	0.78	0.03123
GO:0004725	protein tyrosine phosphatase activity	154	7	3.64	0.03144
GO:0051393	alpha-actinin binding	48	3	1.13	0.03145
GO:0051371	muscle alpha-actinin binding	12	2	0.28	0.03156
GO:0005010	insulin-like growth factor-activated receptor activity	26	1	0.61	0.03158
GO:0022838	substrate-specific channel activity	548	28	12.95	0.03164
GO:0016866	intramolecular transferase activity	32	3	0.76	0.03167
GO:0038187	pattern recognition receptor activity	30	1	0.71	0.03194
GO:0008329	signaling pattern recognition receptor activity	30	1	0.71	0.03194
GO:0008603	cAMP-dependent protein kinase regulator activity	24	1	0.57	0.03225
GO:0005068	transmembrane receptor protein tyrosine kinase adaptor activity	14	0	0.33	0.0323
GO:0017166	vinculin binding	45	2	1.06	0.0325
GO:0005548	phospholipid transporter activity	35	0	0.83	0.03271
GO:0005527	macrolide binding	19	1	0.45	0.03272
GO:0005528	FK506 binding	19	1	0.45	0.03272
GO:0046906	tetrapyrrole binding	227	4	5.37	0.03273
GO:0005003	ephrin receptor activity	47	4	1.11	0.03274
GO:0031727	CCR2 chemokine receptor binding	22	0	0.52	0.0328
GO:0005337	nucleoside transmembrane transporter activity	29	0	0.69	0.03287
GO:0016772	transferase activity, transferring phosphorus-containing groups	1586	54	37.49	0.03295
GO:0004415	hyalurononglucosaminidase activity	7	0	0.17	0.03319
GO:0030292	protein tyrosine kinase inhibitor activity	7	0	0.17	0.03319
GO:0004869	cysteine-type endopeptidase inhibitor activity	145	6	3.43	0.03346
GO:0032427	GBD domain binding	19	1	0.45	0.03374
GO:0017091	AU-rich element binding	45	0	1.06	0.03399
GO:0043125	ErbB-3 class receptor binding	16	1	0.38	0.0341
GO:0033612	receptor serine/threonine kinase binding	30	1	0.71	0.03459
GO:0008503	benzodiazepine receptor activity	17	0	0.4	0.03462
GO:0016303	1-phosphatidylinositol-3-kinase activity	14	0	0.33	0.03487
GO:0005078	MAP-kinase scaffold activity	7	0	0.17	0.03498
GO:0070615	nucleosome-dependent ATPase activity	12	0	0.28	0.03509
GO:0022836	gated channel activity	417	22	9.86	0.03516
GO:0017048	Rho GTPase binding	158	4	3.74	0.03557
GO:0046943	carboxylic acid transmembrane transporter activity	189	3	4.47	0.03597
GO:0004383	guanylate cyclase activity	12	0	0.28	0.03602
GO:0008353	RNA polymerase II carboxy-terminal domain kinase activity	59	0	1.39	0.03606
GO:0004896	cytokine receptor activity	146	6	3.45	0.03631
GO:0005294	neutral L-amino acid secondary active transmembrane transporter activity	24	1	0.57	0.03644
GO:0005152	interleukin-1 receptor antagonist activity	11	0	0.26	0.03645
GO:0019206	nucleoside kinase activity	13	1	0.31	0.03672
GO:0032549	ribonucleoside binding	2292	50	54.18	0.03679
GO:0030957	Tat protein binding	24	0	0.57	0.03742
GO:0052629	phosphatidylinositol-3,5-bisphosphate 3-phosphatase activity	6	0	0.14	0.03775
GO:0002061	pyrimidine nucleobase binding	6	0	0.14	0.03853
GO:0004157	dihydropyrimidinase activity	6	0	0.14	0.03853
GO:0003988	acetyl-CoA C-acyltransferase activity	7	0	0.17	0.03873
GO:0016453	C-acetyltransferase activity	7	0	0.17	0.03873
GO:0016504	peptidase activator activity	70	1	1.65	0.03889
GO:0016881	acid-amino acid ligase activity	106	2	2.51	0.03907
GO:0016783	sulfurtransferase activity	10	0	0.24	0.03915
GO:0016780	phosphotransferase activity, for other substituted phosphate groups	17	0	0.4	0.03921
GO:0035005	1-phosphatidylinositol-4-phosphate 3-kinase activity	7	0	0.17	0.03932
GO:0034235	GPI anchor binding	9	0	0.21	0.03936
GO:0048551	metalloenzyme inhibitor activity	16	0	0.38	0.03976
GO:0008191	metalloendopeptidase inhibitor activity	16	0	0.38	0.03976
GO:0016861	intramolecular oxidoreductase activity, interconverting aldoses and ketoses	19	0	0.45	0.03992
GO:0005044	scavenger receptor activity	57	2	1.35	0.04005
GO:0072509	divalent inorganic cation transmembrane transporter activity	244	14	5.77	0.04027
GO:0030977	taurine binding	22	1	0.52	0.04101
GO:0009982	pseudouridine synthase activity	13	0	0.31	0.04102
GO:0016769	transferase activity, transferring nitrogenous groups	30	1	0.71	0.04102
GO:0016810	hydrolase activity, acting on carbon-nitrogen (but not peptide) bonds	150	2	3.55	0.04122
GO:0004003	ATP-dependent DNA helicase activity	72	1	1.7	0.04126
GO:0070566	adenylyltransferase activity	30	0	0.71	0.0413
GO:0071886	1-(4-iodo-2,5-dimethoxyphenyl)propan-2-amine binding	8	2	0.19	0.04135
GO:0016702	oxidoreductase activity, acting on single donors with incorporation of molecular oxygen, incorporation of two atoms of oxygen	95	5	2.25	0.04147
GO:0005218	intracellular ligand-gated calcium channel activity	20	3	0.47	0.04173
GO:0061135	endopeptidase regulator activity	285	8	6.74	0.04187
GO:0031434	mitogen-activated protein kinase kinase binding	21	1	0.5	0.04211
GO:0004866	endopeptidase inhibitor activity	278	8	6.57	0.04215
GO:0001882	nucleoside binding	2324	51	54.94	0.04223
GO:0015079	potassium ion transmembrane transporter activity	165	6	3.9	0.04228
GO:0071791	chemokine (C-C motif) ligand 5 binding	17	0	0.4	0.04253
GO:0035717	chemokine (C-C motif) ligand 7 binding	17	0	0.4	0.04253
GO:0016175	superoxide-generating NADPH oxidase activity	10	0	0.24	0.04274
GO:0086008	voltage-gated potassium channel activity involved in cardiac muscle cell action potential repolarization	34	2	0.8	0.04275
GO:0071936	coreceptor activity involved in Wnt signaling pathway	10	0	0.24	0.04287
GO:0005487	nucleocytoplasmic transporter activity	14	0	0.33	0.04298
GO:0004535	poly(A)-specific ribonuclease activity	33	1	0.78	0.0433
GO:0005179	hormone activity	137	5	3.24	0.04336
GO:0051059	NF-kappaB binding	39	0	0.92	0.04441
GO:0042834	peptidoglycan binding	8	0	0.19	0.04456
GO:0008601	protein phosphatase type 2A regulator activity	30	2	0.71	0.04464
GO:0020037	heme binding	218	4	5.15	0.04487
GO:0042910	xenobiotic transporter activity	7	2	0.17	0.04488
GO:0070325	lipoprotein particle receptor binding	69	6	1.63	0.04489
GO:0031625	ubiquitin protein ligase binding	483	11	11.42	0.04499
GO:0044389	small conjugating protein ligase binding	483	11	11.42	0.04499
GO:0048273	mitogen-activated protein kinase p38 binding	16	1	0.38	0.04654
GO:0003714	transcription corepressor activity	625	18	14.77	0.04675
GO:0035403	histone kinase activity (H3-T6 specific)	39	1	0.92	0.04729
GO:0043208	glycosphingolipid binding	15	0	0.35	0.04767
GO:0003688	DNA replication origin binding	7	0	0.17	0.04789
GO:0050308	sugar-phosphatase activity	11	2	0.26	0.04798
GO:0019203	carbohydrate phosphatase activity	11	2	0.26	0.04798
GO:0070696	transmembrane receptor protein serine/threonine kinase binding	29	1	0.69	0.0481
GO:0004065	arylsulfatase activity	14	2	0.33	0.04834
GO:0016208	AMP binding	14	2	0.33	0.04879
GO:0030306	ADP-ribosylation factor binding	8	0	0.19	0.0489
GO:0043024	ribosomal small subunit binding	31	0	0.73	0.04912
GO:0030414	peptidase inhibitor activity	288	8	6.81	0.04924
GO:0001968	fibronectin binding	30	3	0.71	0.04967
GO:0008079	translation termination factor activity	10	0	0.24	0.05004
GO:0003747	translation release factor activity	10	0	0.24	0.05004
GO:0004331	fructose-2,6-bisphosphate 2-phosphatase activity	7	2	0.17	0.0501
GO:0045322	unmethylated CpG binding	7	0	0.17	0.05016
GO:0008170	N-methyltransferase activity	162	1	3.83	0.05086
GO:0004197	cysteine-type endopeptidase activity	116	2	2.74	0.051
GO:0008060	ARF GTPase activator activity	44	0	1.04	0.05138
GO:0070576	vitamin D 24-hydroxylase activity	19	0	0.45	0.0514
GO:0051525	NFAT protein binding	11	0	0.26	0.05142
GO:0008900	hydrogen:potassium-exchanging ATPase activity	6	0	0.14	0.05162
GO:0004918	interleukin-8 receptor activity	19	1	0.45	0.05229
GO:0035257	nuclear hormone receptor binding	390	9	9.22	0.0523
GO:0048018	receptor agonist activity	32	3	0.76	0.05258
GO:0030235	nitric-oxide synthase regulator activity	59	1	1.39	0.05303
GO:0019237	centromeric DNA binding	12	0	0.28	0.05312
GO:0001071	nucleic acid binding transcription factor activity	1639	49	38.75	0.05351
GO:0008374	O-acyltransferase activity	58	1	1.37	0.05375
GO:0032041	NAD-dependent histone deacetylase activity (H3-K14 specific)	12	1	0.28	0.05387
GO:0031078	histone deacetylase activity (H3-K14 specific)	12	1	0.28	0.05387
GO:0048156	tau protein binding	24	2	0.57	0.05431
GO:0017169	CDP-alcohol phosphatidyltransferase activity	10	0	0.24	0.05443
GO:0016776	phosphotransferase activity, phosphate group as acceptor	58	2	1.37	0.05469
GO:0005072	transforming growth factor beta receptor, cytoplasmic mediator activity	11	0	0.26	0.0549
GO:0008649	rRNA methyltransferase activity	6	0	0.14	0.05541
GO:0004971	alpha-amino-3-hydroxy-5-methyl-4-isoxazole propionate selective glutamate receptor activity	9	1	0.21	0.05562
GO:0015277	kainate selective glutamate receptor activity	9	1	0.21	0.05562
GO:0003887	DNA-directed DNA polymerase activity	41	0	0.97	0.05588
GO:0001105	RNA polymerase II transcription coactivator activity	95	3	2.25	0.05594
GO:0030331	estrogen receptor binding	73	1	1.73	0.05628
GO:0003684	damaged DNA binding	97	0	2.29	0.05683
GO:0038024	cargo receptor activity	98	4	2.32	0.05699
GO:0031701	angiotensin receptor binding	15	1	0.35	0.0575
GO:0016933	extracellular-glycine-gated ion channel activity	21	1	0.5	0.05752
GO:0016934	extracellular-glycine-gated chloride channel activity	21	1	0.5	0.05752
GO:0050786	RAGE receptor binding	34	0	0.8	0.05851
GO:0010576	metalloenzyme regulator activity	17	0	0.4	0.05864
GO:0004035	alkaline phosphatase activity	6	0	0.14	0.05868
GO:0043177	organic acid binding	434	24	10.26	0.05878
GO:0005237	inhibitory extracellular ligand-gated ion channel activity	24	1	0.57	0.05889
GO:0005290	L-histidine transmembrane transporter activity	9	0	0.21	0.05991
GO:0042813	Wnt-activated receptor activity	23	1	0.54	0.05995
GO:0005497	androgen binding	16	0	0.38	0.06035
GO:0010997	anaphase-promoting complex binding	10	2	0.24	0.06041
GO:0005384	manganese ion transmembrane transporter activity	10	0	0.24	0.06048
GO:0043176	amine binding	28	4	0.66	0.06049
GO:0004181	metallocarboxypeptidase activity	39	0	0.92	0.06053
GO:0016757	transferase activity, transferring glycosyl groups	331	15	7.82	0.06087
GO:0015377	cation:chloride symporter activity	10	0	0.24	0.0609
GO:0032934	sterol binding	67	0	1.58	0.06101
GO:0038121	C-C motif chemokine 21 receptor activity	18	1	0.43	0.06109
GO:0038117	C-C motif chemokine 19 receptor activity	18	1	0.43	0.06109
GO:0035757	chemokine (C-C motif) ligand 19 binding	18	1	0.43	0.06109
GO:0035758	chemokine (C-C motif) ligand 21 binding	18	1	0.43	0.06109
GO:0046912	transferase activity, transferring acyl groups, acyl groups converted into alkyl on transfer	6	0	0.14	0.06113
GO:0030172	troponin C binding	35	1	0.83	0.06125
GO:0000989	transcription factor binding transcription factor activity	1490	38	35.22	0.06137
GO:0031406	carboxylic acid binding	432	24	10.21	0.06165
GO:0003700	sequence-specific DNA binding transcription factor activity	1634	49	38.63	0.06174
GO:0016941	natriuretic peptide receptor activity	10	0	0.24	0.0627
GO:0046966	thyroid hormone receptor binding	66	1	1.56	0.06322
GO:0019238	cyclohydrolase activity	6	0	0.14	0.06329
GO:0030395	lactose binding	9	1	0.21	0.06355
GO:0048030	disaccharide binding	9	1	0.21	0.06355
GO:0035033	histone deacetylase regulator activity	6	0	0.14	0.06373
GO:0051430	corticotropin-releasing hormone receptor 1 binding	6	0	0.14	0.06373
GO:0004862	cAMP-dependent protein kinase inhibitor activity	10	1	0.24	0.06381
GO:0030228	lipoprotein particle receptor activity	34	2	0.8	0.0645
GO:0016538	cyclin-dependent protein serine/threonine kinase regulator activity	28	2	0.66	0.06454
GO:0009055	electron carrier activity	247	7	5.84	0.06491
GO:0000062	fatty-acyl-CoA binding	25	1	0.59	0.06528
GO:0070035	purine NTP-dependent helicase activity	196	1	4.63	0.0659
GO:0008026	ATP-dependent helicase activity	196	1	4.63	0.0659
GO:0030346	protein phosphatase 2B binding	18	0	0.43	0.06592
GO:0048029	monosaccharide binding	143	11	3.38	0.06612
GO:0035254	glutamate receptor binding	51	2	1.21	0.06637
GO:0016814	hydrolase activity, acting on carbon-nitrogen (but not peptide) bonds, in cyclic amidines	34	0	0.8	0.06645
GO:0003956	NAD(P)+-protein-arginine ADP-ribosyltransferase activity	7	0	0.17	0.0665
GO:0000976	transcription regulatory region sequence-specific DNA binding	462	18	10.92	0.06676
GO:0017056	structural constituent of nuclear pore	9	0	0.21	0.06677
GO:0004726	non-membrane spanning protein tyrosine phosphatase activity	27	2	0.64	0.06718
GO:0004033	aldo-keto reductase (NADP) activity	29	1	0.69	0.06722
GO:0008093	cytoskeletal adaptor activity	27	3	0.64	0.06759
GO:0043559	insulin binding	31	1	0.73	0.06799
GO:0042975	peroxisome proliferator activated receptor binding	13	0	0.31	0.06853
GO:0015136	sialic acid transmembrane transporter activity	7	0	0.17	0.06874
GO:0001098	basal transcription machinery binding	16	0	0.38	0.06877
GO:0001099	basal RNA polymerase II transcription machinery binding	16	0	0.38	0.06877
GO:1900750	oligopeptide binding	10	0	0.24	0.06912
GO:0043295	glutathione binding	10	0	0.24	0.06912
GO:0086007	voltage-gated calcium channel activity involved in cardiac muscle cell action potential	14	2	0.33	0.06931
GO:0019788	NEDD8 transferase activity	9	0	0.21	0.06958
GO:0005151	interleukin-1, Type II receptor binding	6	0	0.14	0.06966
GO:0004622	lysophospholipase activity	19	0	0.45	0.07014
GO:0032452	histone demethylase activity	47	0	1.11	0.0702
GO:0003712	transcription cofactor activity	1432	36	33.85	0.07021
GO:0008376	acetylgalactosaminyltransferase activity	38	4	0.9	0.07052
GO:0008331	high voltage-gated calcium channel activity	11	2	0.26	0.07052
GO:0046965	retinoid X receptor binding	20	0	0.47	0.07064
GO:0016713	oxidoreductase activity, acting on paired donors, with incorporation or reduction of molecular oxygen, reduced iron-sulfur protein as one donor, and incorporation of one atom of oxygen	24	0	0.57	0.07081
GO:0008187	poly-pyrimidine tract binding	37	1	0.87	0.07148
GO:0051920	peroxiredoxin activity	7	0	0.17	0.07149
GO:0030553	cGMP binding	25	2	0.59	0.07181
GO:0004687	myosin light chain kinase activity	11	0	0.26	0.07241
GO:0019902	phosphatase binding	470	11	11.11	0.07264
GO:0043178	alcohol binding	136	2	3.21	0.07345
GO:1901618	organic hydroxy compound transmembrane transporter activity	88	0	2.08	0.07358
GO:0042731	PH domain binding	21	2	0.5	0.07372
GO:0016408	C-acyltransferase activity	21	0	0.5	0.07377
GO:0004089	carbonate dehydratase activity	15	2	0.35	0.07395
GO:0030371	translation repressor activity	40	1	0.95	0.07398
GO:0004945	angiotensin type II receptor activity	14	0	0.33	0.07427
GO:0070697	activin receptor binding	22	0	0.52	0.07472
GO:0008194	UDP-glycosyltransferase activity	157	9	3.71	0.07571
GO:0003997	acyl-CoA oxidase activity	7	0	0.17	0.07622
GO:0005085	guanyl-nucleotide exchange factor activity	342	9	8.08	0.07782
GO:0019958	C-X-C chemokine binding	23	1	0.54	0.07852
GO:0019959	interleukin-8 binding	23	1	0.54	0.07852
GO:0016887	ATPase activity	767	9	18.13	0.07914
GO:0000981	sequence-specific DNA binding RNA polymerase II transcription factor activity	642	31	15.18	0.07939
GO:0034062	RNA polymerase activity	56	2	1.32	0.07964
GO:0015295	solute:proton symporter activity	14	0	0.33	0.08021
GO:0016502	nucleotide receptor activity	40	3	0.95	0.08033
GO:0003985	acetyl-CoA C-acetyltransferase activity	6	0	0.14	0.08062
GO:0042605	peptide antigen binding	122	0	2.88	0.08072
GO:0008483	transaminase activity	27	1	0.64	0.08075
GO:0035374	chondroitin sulfate binding	8	0	0.19	0.08143
GO:0005522	profilin binding	27	1	0.64	0.08163
GO:0016500	protein-hormone receptor activity	15	0	0.35	0.08184
GO:0004467	long-chain fatty acid-CoA ligase activity	14	0	0.33	0.08194
GO:0015643	toxic substance binding	23	1	0.54	0.08211
GO:0005219	ryanodine-sensitive calcium-release channel activity	11	2	0.26	0.08333
GO:0030544	Hsp70 protein binding	66	1	1.56	0.08361
GO:0035402	histone kinase activity (H3-T11 specific)	29	0	0.69	0.08369
GO:0032451	demethylase activity	58	0	1.37	0.08404
GO:0008199	ferric iron binding	12	0	0.28	0.08405
GO:0070300	phosphatidic acid binding	29	1	0.69	0.08426
GO:0004812	aminoacyl-tRNA ligase activity	62	0	1.47	0.08481
GO:0016875	ligase activity, forming carbon-oxygen bonds	62	0	1.47	0.08481
GO:0016876	ligase activity, forming aminoacyl-tRNA and related compounds	62	0	1.47	0.08481
GO:0016594	glycine binding	33	2	0.78	0.08516
GO:0005004	GPI-linked ephrin receptor activity	22	3	0.52	0.08538
GO:0003993	acid phosphatase activity	11	0	0.26	0.08653
GO:0031681	G-protein beta-subunit binding	9	3	0.21	0.08684
GO:0030955	potassium ion binding	29	2	0.69	0.08711
GO:0005416	cation:amino acid symporter activity	34	1	0.8	0.08745
GO:0015301	anion:anion antiporter activity	45	2	1.06	0.09011
GO:0050543	icosatetraenoic acid binding	22	0	0.52	0.09048
GO:0005149	interleukin-1 receptor binding	20	0	0.47	0.09068
GO:0016174	NAD(P)H oxidase activity	8	1	0.19	0.09151
GO:0005110	frizzled-2 binding	6	1	0.14	0.09173
GO:0022832	voltage-gated channel activity	236	14	5.58	0.09261
GO:0005244	voltage-gated ion channel activity	236	14	5.58	0.09261
GO:0031702	type 1 angiotensin receptor binding	11	1	0.26	0.09379
GO:0001047	core promoter binding	191	9	4.52	0.09393
GO:0004143	diacylglycerol kinase activity	17	0	0.4	0.09398
GO:0004115	3',5'-cyclic-AMP phosphodiesterase activity	12	0	0.28	0.09409
GO:0005087	Ran guanyl-nucleotide exchange factor activity	6	0	0.14	0.09434
GO:0005200	structural constituent of cytoskeleton	232	9	5.48	0.09447
GO:1901682	sulfur compound transmembrane transporter activity	40	3	0.95	0.09488
GO:0070403	NAD+ binding	19	0	0.45	0.09509
GO:0043028	cysteine-type endopeptidase regulator activity involved in apoptotic process	158	6	3.74	0.09554
GO:0016627	oxidoreductase activity, acting on the CH-CH group of donors	99	2	2.34	0.09563
GO:0016787	hydrolase activity	3823	78	90.37	0.09564
GO:0004713	protein tyrosine kinase activity	277	9	6.55	0.09569
GO:0005333	norepinephrine transmembrane transporter activity	18	0	0.43	0.09577
GO:0045309	protein phosphorylated amino acid binding	51	3	1.21	0.09616
GO:0016595	glutamate binding	17	3	0.4	0.0969
GO:0034987	immunoglobulin receptor binding	37	0	0.87	0.09704
GO:0008066	glutamate receptor activity	32	4	0.76	0.09711
GO:0000900	translation repressor activity, nucleic acid binding	30	1	0.71	0.09732
GO:0034185	apolipoprotein binding	40	2	0.95	0.09788
GO:0035639	purine ribonucleoside triphosphate binding	2258	49	53.38	0.09822
GO:0019829	cation-transporting ATPase activity	87	1	2.06	0.09825
GO:0005347	ATP transmembrane transporter activity	11	0	0.26	0.09829
GO:0015217	ADP transmembrane transporter activity	11	0	0.26	0.09829
GO:0016758	transferase activity, transferring hexosyl groups	218	13	5.15	0.09847
GO:0004993	serotonin receptor activity	25	4	0.59	0.09866
GO:0005324	long-chain fatty acid transporter activity	8	0	0.19	0.09892
GO:0030291	protein serine/threonine kinase inhibitor activity	41	3	0.97	0.0992
GO:0051117	ATPase binding	86	2	2.03	0.09924
GO:0030297	transmembrane receptor protein tyrosine kinase activator activity	16	2	0.38	0.09934
GO:0031531	thyrotropin-releasing hormone receptor binding	29	0	0.69	0.0995
GO:0004952	dopamine neurotransmitter receptor activity	30	4	0.71	0.09972
GO:0070739	protein-glutamic acid ligase activity	6	0	0.14	0.09973
GO:0005242	inward rectifier potassium channel activity	28	1	0.66	0.10026
GO:0033218	amide binding	410	8	9.69	0.1007
GO:0004985	opioid receptor activity	36	1	0.85	0.10089
GO:0035184	histone threonine kinase activity	45	1	1.06	0.10181
GO:0019002	GMP binding	33	1	0.78	0.10251
GO:0033192	calmodulin-dependent protein phosphatase activity	18	0	0.43	0.10272
GO:0016505	peptidase activator activity involved in apoptotic process	51	0	1.21	0.1033
GO:0004772	sterol O-acyltransferase activity	6	0	0.14	0.10384
GO:0004948	calcitonin receptor activity	6	1	0.14	0.10395
GO:0097642	calcitonin family receptor activity	6	1	0.14	0.10395
GO:0005248	voltage-gated sodium channel activity	18	1	0.43	0.10396
GO:0042625	ATPase activity, coupled to transmembrane movement of ions	89	1	2.1	0.10397
GO:0005343	organic acid:sodium symporter activity	48	2	1.13	0.10427
GO:0000988	protein binding transcription factor activity	1526	41	36.07	0.10437
GO:0005234	extracellular-glutamate-gated ion channel activity	23	2	0.54	0.10488
GO:0035004	phosphatidylinositol 3-kinase activity	30	0	0.71	0.1049
GO:0003886	DNA (cytosine-5-)-methyltransferase activity	10	0	0.24	0.10557
GO:0005499	vitamin D binding	9	0	0.21	0.10567
GO:0001078	RNA polymerase II core promoter proximal region sequence-specific DNA binding transcription factor activity involved in negative regulation of transcription	103	8	2.43	0.10586
GO:0016763	transferase activity, transferring pentosyl groups	79	1	1.87	0.10602
GO:0042277	peptide binding	406	8	9.6	0.10697
GO:0004653	polypeptide N-acetylgalactosaminyltransferase activity	22	3	0.52	0.10707
GO:0004109	coproporphyrinogen oxidase activity	9	0	0.21	0.10752
GO:0015439	heme-transporting ATPase activity	7	1	0.17	0.10834
GO:0005112	Notch binding	22	3	0.52	0.1086
GO:0002039	p53 binding	171	2	4.04	0.10877
GO:0030021	extracellular matrix structural constituent conferring compression resistance	6	0	0.14	0.1092
GO:0030345	structural constituent of tooth enamel	6	0	0.14	0.1092
GO:0015179	L-amino acid transmembrane transporter activity	88	3	2.08	0.10957
GO:0000049	tRNA binding	49	0	1.16	0.10984
GO:0015298	solute:cation antiporter activity	30	0	0.71	0.11014
GO:0004198	calcium-dependent cysteine-type endopeptidase activity	17	1	0.4	0.11032
GO:0016705	oxidoreductase activity, acting on paired donors, with incorporation or reduction of molecular oxygen	211	8	4.99	0.11036
GO:0019211	phosphatase activator activity	22	0	0.52	0.1104
GO:0008484	sulfuric ester hydrolase activity	19	2	0.45	0.11048
GO:0004890	GABA-A receptor activity	19	1	0.45	0.11067
GO:0015108	chloride transmembrane transporter activity	128	5	3.03	0.11119
GO:0005310	dicarboxylic acid transmembrane transporter activity	50	3	1.18	0.11132
GO:0005436	sodium:phosphate symporter activity	13	0	0.31	0.11142
GO:0051213	dioxygenase activity	122	5	2.88	0.11155
GO:0043138	3'-5' DNA helicase activity	9	0	0.21	0.11182
GO:0016846	carbon-sulfur lyase activity	13	0	0.31	0.11201
GO:0003725	double-stranded RNA binding	51	0	1.21	0.1123
GO:0030247	polysaccharide binding	21	0	0.5	0.11246
GO:0001871	pattern binding	21	0	0.5	0.11246
GO:1901567	fatty acid derivative binding	20	0	0.47	0.1126
GO:0050542	icosanoid binding	20	0	0.47	0.1126
GO:0052866	phosphatidylinositol phosphate phosphatase activity	49	1	1.16	0.1131
GO:0001671	ATPase activator activity	15	0	0.35	0.11403
GO:0003857	3-hydroxyacyl-CoA dehydrogenase activity	17	0	0.4	0.11408
GO:0005217	intracellular ligand-gated ion channel activity	58	3	1.37	0.11482
GO:0008242	omega peptidase activity	26	0	0.61	0.11486
GO:0015182	L-asparagine transmembrane transporter activity	8	0	0.19	0.115
GO:0008175	tRNA methyltransferase activity	15	0	0.35	0.11512
GO:0086089	voltage-gated potassium channel activity involved in atrial cardiac muscle cell action potential repolarization	12	1	0.28	0.11563
GO:0016706	oxidoreductase activity, acting on paired donors, with incorporation or reduction of molecular oxygen, 2-oxoglutarate as one donor, and incorporation of one atom each of oxygen into both donors	75	4	1.77	0.11613
GO:0000403	Y-form DNA binding	7	0	0.17	0.11619
GO:0097371	MDM2/MDM4 family protein binding	9	0	0.21	0.11684
GO:0005009	insulin-activated receptor activity	23	0	0.54	0.1171
GO:0001227	RNA polymerase II transcription regulatory region sequence-specific DNA binding transcription factor activity involved in negative regulation of transcription	110	8	2.6	0.11832
GO:0043139	5'-3' DNA helicase activity	8	0	0.19	0.11884
GO:0050833	pyruvate transmembrane transporter activity	7	0	0.17	0.11901
GO:0009008	DNA-methyltransferase activity	12	0	0.28	0.11929
GO:0015923	mannosidase activity	16	0	0.38	0.11973
GO:0008028	monocarboxylic acid transmembrane transporter activity	62	2	1.47	0.12057
GO:0004859	phospholipase inhibitor activity	23	2	0.54	0.12093
GO:0004046	aminoacylase activity	7	0	0.17	0.12094
GO:0005102	receptor binding	3222	101	76.17	0.1211
GO:0016801	hydrolase activity, acting on ether bonds	15	0	0.35	0.12173
GO:0032453	histone demethylase activity (H3-K4 specific)	29	0	0.69	0.12224
GO:0016620	oxidoreductase activity, acting on the aldehyde or oxo group of donors, NAD or NADP as acceptor	43	1	1.02	0.12266
GO:0001875	lipopolysaccharide receptor activity	6	0	0.14	0.12326
GO:0003899	DNA-directed RNA polymerase activity	55	1	1.3	0.12329
GO:0016903	oxidoreductase activity, acting on the aldehyde or oxo group of donors	56	1	1.32	0.12329
GO:0042623	ATPase activity, coupled	621	7	14.68	0.12365
GO:0042165	neurotransmitter binding	31	3	0.73	0.12453
GO:0032184	SUMO polymer binding	10	0	0.24	0.12467
GO:0008508	bile acid:sodium symporter activity	6	0	0.14	0.12486
GO:0050544	arachidonic acid binding	19	0	0.45	0.1256
GO:0043121	neurotrophin binding	34	3	0.8	0.12598
GO:0003730	mRNA 3'-UTR binding	74	0	1.75	0.12612
GO:0004672	protein kinase activity	1061	36	25.08	0.12659
GO:0043014	alpha-tubulin binding	90	4	2.13	0.12707
GO:0016645	oxidoreductase activity, acting on the CH-NH group of donors	44	3	1.04	0.12769
GO:0019964	interferon-gamma binding	14	0	0.33	0.12844
GO:0046972	histone acetyltransferase activity (H4-K16 specific)	18	0	0.43	0.12923
GO:0043995	histone acetyltransferase activity (H4-K5 specific)	18	0	0.43	0.12923
GO:0043996	histone acetyltransferase activity (H4-K8 specific)	18	0	0.43	0.12923
GO:1901476	carbohydrate transporter activity	57	2	1.35	0.12937
GO:0015144	carbohydrate transmembrane transporter activity	57	2	1.35	0.12937
GO:0010698	acetyltransferase activator activity	11	0	0.26	0.1297
GO:0004882	androgen receptor activity	17	1	0.4	0.13053
GO:0000977	RNA polymerase II regulatory region sequence-specific DNA binding	338	12	7.99	0.13057
GO:0015143	urate transmembrane transporter activity	6	0	0.14	0.13114
GO:1901702	salt transmembrane transporter activity	6	0	0.14	0.13114
GO:0016864	intramolecular oxidoreductase activity, transposing S-S bonds	23	0	0.54	0.13157
GO:0003756	protein disulfide isomerase activity	23	0	0.54	0.13157
GO:0001608	G-protein coupled nucleotide receptor activity	31	2	0.73	0.13198
GO:0070513	death domain binding	11	0	0.26	0.13214
GO:0086059	voltage-gated calcium channel activity involved SA node cell action potential	7	1	0.17	0.13225
GO:0004679	AMP-activated protein kinase activity	29	0	0.69	0.13265
GO:0016811	hydrolase activity, acting on carbon-nitrogen (but not peptide) bonds, in linear amides	77	1	1.82	0.13283
GO:0060590	ATPase regulator activity	19	0	0.45	0.13293
GO:0030246	carbohydrate binding	362	18	8.56	0.13326
GO:0008140	cAMP response element binding protein binding	21	0	0.5	0.13331
GO:0070700	BMP receptor binding	23	1	0.54	0.13358
GO:0071723	lipopeptide binding	12	0	0.28	0.13382
GO:0032813	tumor necrosis factor receptor superfamily binding	70	0	1.65	0.13391
GO:0070742	C2H2 zinc finger domain binding	45	5	1.06	0.13403
GO:1990081	trimethylamine receptor activity	6	0	0.14	0.13414
GO:0015077	monovalent inorganic cation transmembrane transporter activity	449	15	10.61	0.13426
GO:0051429	corticotropin-releasing hormone receptor binding	8	0	0.19	0.13468
GO:0035586	purinergic receptor activity	39	3	0.92	0.13509
GO:0004623	phospholipase A2 activity	39	0	0.92	0.13585
GO:0005201	extracellular matrix structural constituent	164	9	3.88	0.13603
GO:0030551	cyclic nucleotide binding	62	3	1.47	0.13606
GO:0050699	WW domain binding	75	4	1.77	0.1361
GO:0043236	laminin binding	43	3	1.02	0.13624
GO:0005334	norepinephrine:sodium symporter activity	16	0	0.38	0.13628
GO:0043237	laminin-1 binding	11	2	0.26	0.13684
GO:0004312	fatty acid synthase activity	10	0	0.24	0.13745
GO:0000030	mannosyltransferase activity	23	1	0.54	0.13763
GO:0031995	insulin-like growth factor II binding	24	0	0.57	0.13768
GO:0001221	transcription cofactor binding	8	0	0.19	0.1377
GO:0001222	transcription corepressor binding	8	0	0.19	0.1377
GO:0090482	vitamin transmembrane transporter activity	7	0	0.17	0.13786
GO:0051119	sugar transmembrane transporter activity	43	2	1.02	0.13845
GO:0001640	adenylate cyclase inhibiting G-protein coupled glutamate receptor activity	18	2	0.43	0.13931
GO:0097161	DH domain binding	17	2	0.4	0.1394
GO:0001158	enhancer sequence-specific DNA binding	85	3	2.01	0.13943
GO:0005267	potassium channel activity	142	6	3.36	0.1396
GO:0016406	carnitine O-acyltransferase activity	7	0	0.17	0.13965
GO:0048406	nerve growth factor binding	10	2	0.24	0.13991
GO:0050840	extracellular matrix binding	66	5	1.56	0.14029
GO:0042608	T cell receptor binding	13	0	0.31	0.14074
GO:0005375	copper ion transmembrane transporter activity	7	0	0.17	0.1419
GO:0004674	protein serine/threonine kinase activity	696	21	16.45	0.14197
GO:0015220	choline transmembrane transporter activity	8	0	0.19	0.1421
GO:0016799	hydrolase activity, hydrolyzing N-glycosyl compounds	27	0	0.64	0.14226
GO:0050811	GABA receptor binding	24	0	0.57	0.14296
GO:0008429	phosphatidylethanolamine binding	10	0	0.24	0.14343
GO:0005362	low-affinity glucose:sodium symporter activity	7	0	0.17	0.14349
GO:0005365	myo-inositol transmembrane transporter activity	7	0	0.17	0.14349
GO:0005367	myo-inositol:sodium symporter activity	7	0	0.17	0.14349
GO:0005412	glucose:sodium symporter activity	7	0	0.17	0.14349
GO:0071837	HMG box domain binding	48	3	1.13	0.14374
GO:0008641	small protein activating enzyme activity	10	0	0.24	0.14399
GO:0005537	mannose binding	37	0	0.87	0.14401
GO:0016647	oxidoreductase activity, acting on the CH-NH group of donors, oxygen as acceptor	14	0	0.33	0.14464
GO:0035035	histone acetyltransferase binding	43	2	1.02	0.14494
GO:0001594	trace-amine receptor activity	8	0	0.19	0.14574
GO:0008179	adenylate cyclase binding	14	1	0.33	0.1465
GO:0008889	glycerophosphodiester phosphodiesterase activity	8	0	0.19	0.14656
GO:0005138	interleukin-6 receptor binding	8	0	0.19	0.14698
GO:0031420	alkali metal ion binding	36	2	0.85	0.14738
GO:0016741	transferase activity, transferring one-carbon groups	336	3	7.94	0.14807
GO:0071077	adenosine 3',5'-bisphosphate transmembrane transporter activity	6	0	0.14	0.14814
GO:0080122	AMP transmembrane transporter activity	6	0	0.14	0.14814
GO:0015228	coenzyme A transmembrane transporter activity	6	0	0.14	0.14814
GO:0050220	prostaglandin-E synthase activity	6	0	0.14	0.14829
GO:0043533	inositol 1,3,4,5 tetrakisphosphate binding	6	1	0.14	0.14889
GO:0008312	7S RNA binding	7	0	0.17	0.14938
GO:0003858	3-hydroxybutyrate dehydrogenase activity	10	0	0.24	0.14957
GO:0055102	lipase inhibitor activity	31	2	0.73	0.14961
GO:0008035	high-density lipoprotein particle binding	9	0	0.21	0.15084
GO:0000978	RNA polymerase II core promoter proximal region sequence-specific DNA binding	167	5	3.95	0.15102
GO:0016307	phosphatidylinositol phosphate kinase activity	18	0	0.43	0.15102
GO:0019798	procollagen-proline dioxygenase activity	14	2	0.33	0.15137
GO:0043047	single-stranded telomeric DNA binding	13	0	0.31	0.15151
GO:0004532	exoribonuclease activity	65	2	1.54	0.15172
GO:0043522	leucine zipper domain binding	58	3	1.37	0.15183
GO:0046915	transition metal ion transmembrane transporter activity	50	1	1.18	0.15221
GO:0048038	quinone binding	14	0	0.33	0.15261
GO:0070567	cytidylyltransferase activity	7	0	0.17	0.15326
GO:0008656	cysteine-type endopeptidase activator activity involved in apoptotic process	46	0	1.09	0.15333
GO:0016868	intramolecular transferase activity, phosphotransferases	13	3	0.31	0.15356
GO:0050115	myosin-light-chain-phosphatase activity	12	0	0.28	0.15404
GO:0042809	vitamin D receptor binding	49	1	1.16	0.15433
GO:0050997	quaternary ammonium group binding	52	3	1.23	0.15487
GO:0032027	myosin light chain binding	12	1	0.28	0.1552
GO:0005172	vascular endothelial growth factor receptor binding	23	3	0.54	0.15581
GO:0016722	oxidoreductase activity, oxidizing metal ions	15	2	0.35	0.15596
GO:0031014	troponin T binding	30	1	0.71	0.15627
GO:0008431	vitamin E binding	9	0	0.21	0.15655
GO:0016717	oxidoreductase activity, acting on paired donors, with oxidation of a pair of donors resulting in the reduction of molecular oxygen to two molecules of water	6	0	0.14	0.15663
GO:0060089	molecular transducer activity	3082	79	72.86	0.15715
GO:0004871	signal transducer activity	3082	79	72.86	0.15715
GO:0016746	transferase activity, transferring acyl groups	541	7	12.79	0.15797
GO:0004457	lactate dehydrogenase activity	6	0	0.14	0.15864
GO:0005283	sodium:amino acid symporter activity	29	1	0.69	0.15882
GO:0051378	serotonin binding	22	3	0.52	0.15939
GO:0042806	fucose binding	13	0	0.31	0.16014
GO:0043015	gamma-tubulin binding	58	1	1.37	0.1603
GO:0031419	cobalamin binding	9	0	0.21	0.1604
GO:0005488	binding	17636	439	416.91	0.16055
GO:0032561	guanyl ribonucleotide binding	505	10	11.94	0.16106
GO:0019001	guanyl nucleotide binding	505	10	11.94	0.16106
GO:0015095	magnesium ion transmembrane transporter activity	23	1	0.54	0.16111
GO:0008239	dipeptidyl-peptidase activity	14	0	0.33	0.16113
GO:0004872	receptor activity	2696	67	63.73	0.16121
GO:0004950	chemokine receptor activity	74	2	1.75	0.16152
GO:0001637	G-protein coupled chemoattractant receptor activity	74	2	1.75	0.16152
GO:0030343	vitamin D3 25-hydroxylase activity	7	0	0.17	0.16167
GO:0070643	vitamin D 25-hydroxylase activity	7	0	0.17	0.16167
GO:0051087	chaperone binding	85	1	2.01	0.16199
GO:0016413	O-acetyltransferase activity	9	0	0.21	0.16216
GO:0046625	sphingolipid binding	22	0	0.52	0.1628
GO:0008190	eukaryotic initiation factor 4E binding	25	0	0.59	0.16323
GO:0005030	neurotrophin receptor activity	23	1	0.54	0.16378
GO:0016409	palmitoyltransferase activity	32	1	0.76	0.16429
GO:0019239	deaminase activity	32	0	0.76	0.16458
GO:0031543	peptidyl-proline dioxygenase activity	17	3	0.4	0.16484
GO:0051731	polynucleotide 5'-hydroxyl-kinase activity	6	0	0.14	0.16536
GO:0050429	calcium-dependent phospholipase C activity	10	0	0.24	0.16545
GO:0005355	glucose transmembrane transporter activity	29	2	0.69	0.16548
GO:0005250	A-type (transient outward) potassium channel activity	10	0	0.24	0.16569
GO:0008440	inositol-1,4,5-trisphosphate 3-kinase activity	7	0	0.17	0.16578
GO:0038181	bile acid receptor activity	8	0	0.19	0.16621
GO:0016747	transferase activity, transferring acyl groups other than amino-acyl groups	489	7	11.56	0.16621
GO:0016884	carbon-nitrogen ligase activity, with glutamine as amido-N-donor	13	0	0.31	0.1671
GO:0008233	peptidase activity	840	12	19.86	0.16738
GO:0043184	vascular endothelial growth factor receptor 2 binding	18	3	0.43	0.16764
GO:0070273	phosphatidylinositol-4-phosphate binding	15	0	0.35	0.1692
GO:0008375	acetylglucosaminyltransferase activity	59	3	1.39	0.16943
GO:0035325	Toll-like receptor binding	24	0	0.57	0.17044
GO:0017147	Wnt-protein binding	46	1	1.09	0.17072
GO:0004842	ubiquitin-protein transferase activity	557	11	13.17	0.1708
GO:0008970	phosphatidylcholine 1-acylhydrolase activity	7	0	0.17	0.17084
GO:0017151	DEAD/H-box RNA helicase binding	6	0	0.14	0.17187
GO:0048027	mRNA 5'-UTR binding	16	0	0.38	0.17192
GO:0004996	thyroid-stimulating hormone receptor activity	6	0	0.14	0.17281
GO:0003785	actin monomer binding	48	0	1.13	0.17311
GO:0008504	monoamine transmembrane transporter activity	34	1	0.8	0.17341
GO:0015665	alcohol transmembrane transporter activity	30	0	0.71	0.17354
GO:0030284	estrogen receptor activity	18	0	0.43	0.17425
GO:0008266	poly(U) RNA binding	26	0	0.61	0.17444
GO:0003696	satellite DNA binding	17	1	0.4	0.17458
GO:0004992	platelet activating factor receptor activity	6	0	0.14	0.17617
GO:0019212	phosphatase inhibitor activity	63	1	1.49	0.17669
GO:0004867	serine-type endopeptidase inhibitor activity	110	2	2.6	0.17726
GO:0031005	filamin binding	15	1	0.35	0.17822
GO:0051540	metal cluster binding	71	0	1.68	0.17863
GO:0051536	iron-sulfur cluster binding	71	0	1.68	0.17863
GO:0001530	lipopolysaccharide binding	19	0	0.45	0.17891
GO:0043394	proteoglycan binding	61	7	1.44	0.17904
GO:0015491	cation:cation antiporter activity	25	0	0.59	0.18047
GO:0070016	armadillo repeat domain binding	14	0	0.33	0.1811
GO:0017020	myosin phosphatase regulator activity	10	1	0.24	0.18122
GO:0000268	peroxisome targeting sequence binding	7	0	0.17	0.18128
GO:0016818	hydrolase activity, acting on acid anhydrides, in phosphorus-containing anhydrides	1558	25	36.83	0.18204
GO:0005035	death receptor activity	17	2	0.4	0.18213
GO:0010181	FMN binding	15	0	0.35	0.18313
GO:0051185	coenzyme transporter activity	8	0	0.19	0.18313
GO:0031753	endothelial differentiation G-protein coupled receptor binding	33	0	0.78	0.18428
GO:0031755	Edg-2 lysophosphatidic acid receptor binding	33	0	0.78	0.18428
GO:0046961	proton-transporting ATPase activity, rotational mechanism	21	0	0.5	0.18433
GO:0031996	thioesterase binding	71	3	1.68	0.18558
GO:0052742	phosphatidylinositol kinase activity	21	0	0.5	0.1856
GO:0022843	voltage-gated cation channel activity	180	12	4.26	0.18566
GO:0016886	ligase activity, forming phosphoric ester bonds	7	0	0.17	0.18583
GO:0008276	protein methyltransferase activity	164	1	3.88	0.18668
GO:0001596	angiotensin type I receptor activity	9	0	0.21	0.18806
GO:0001588	dopamine neurotransmitter receptor activity, coupled via Gs	8	2	0.19	0.18839
GO:0016859	cis-trans isomerase activity	60	1	1.42	0.1888
GO:0005215	transporter activity	1719	54	40.64	0.18971
GO:0060589	nucleoside-triphosphatase regulator activity	553	17	13.07	0.18988
GO:0005031	tumor necrosis factor-activated receptor activity	12	1	0.28	0.19012
GO:0055103	ligase regulator activity	15	1	0.35	0.19184
GO:0016724	oxidoreductase activity, oxidizing metal ions, oxygen as acceptor	8	0	0.19	0.19194
GO:0004322	ferroxidase activity	8	0	0.19	0.19194
GO:0015278	calcium-release channel activity	38	3	0.9	0.19197
GO:0032554	purine deoxyribonucleotide binding	6	0	0.14	0.19198
GO:0032558	adenyl deoxyribonucleotide binding	6	0	0.14	0.19198
GO:0019208	phosphatase regulator activity	146	4	3.45	0.19287
GO:0032454	histone demethylase activity (H3-K9 specific)	8	0	0.19	0.19315
GO:0016817	hydrolase activity, acting on acid anhydrides	1560	25	36.88	0.19338
GO:0008227	G-protein coupled amine receptor activity	74	7	1.75	0.19405
GO:0004983	neuropeptide Y receptor activity	16	0	0.38	0.19411
GO:0097016	L27 domain binding	19	2	0.45	0.1948
GO:0017136	NAD-dependent histone deacetylase activity	18	1	0.43	0.1949
GO:0034979	NAD-dependent protein deacetylase activity	18	1	0.43	0.1949
GO:0032052	bile acid binding	24	3	0.57	0.19604
GO:0034046	poly(G) binding	11	0	0.26	0.19692
GO:0055106	ubiquitin-protein transferase regulator activity	6	1	0.14	0.19707
GO:0030159	receptor signaling complex scaffold activity	30	3	0.71	0.19738
GO:0042166	acetylcholine binding	22	3	0.52	0.19784
GO:0019145	aminobutyraldehyde dehydrogenase activity	10	0	0.24	0.19804
GO:0042979	ornithine decarboxylase regulator activity	6	0	0.14	0.19808
GO:0005005	transmembrane-ephrin receptor activity	31	3	0.73	0.1997
GO:0008106	alcohol dehydrogenase (NADP+) activity	25	1	0.59	0.20026
GO:0004889	acetylcholine-activated cation-selective channel activity	19	2	0.45	0.20058
GO:0002054	nucleobase binding	9	1	0.21	0.20073
GO:0008526	phosphatidylinositol transporter activity	7	0	0.17	0.20144
GO:0016462	pyrophosphatase activity	1556	25	36.78	0.2021
GO:0050815	phosphoserine binding	11	0	0.26	0.20265
GO:0070290	N-acylphosphatidylethanolamine-specific phospholipase D activity	6	1	0.14	0.20277
GO:0055077	gap junction hemi-channel activity	19	0	0.45	0.20394
GO:0008453	alanine-glyoxylate transaminase activity	6	0	0.14	0.20407
GO:0019887	protein kinase regulator activity	321	15	7.59	0.20517
GO:0030618	transforming growth factor beta receptor, pathway-specific cytoplasmic mediator activity	6	0	0.14	0.20544
GO:0042301	phosphate ion binding	21	0	0.5	0.20614
GO:0008253	5'-nucleotidase activity	12	0	0.28	0.2064
GO:0008514	organic anion transmembrane transporter activity	295	4	6.97	0.20652
GO:0070530	K63-linked polyubiquitin binding	11	0	0.26	0.20838
GO:0042610	CD8 receptor binding	6	0	0.14	0.20865
GO:0005338	nucleotide-sugar transmembrane transporter activity	9	0	0.21	0.20931
GO:0001067	regulatory region nucleic acid binding	974	38	23.03	0.21008
GO:0000975	regulatory region DNA binding	974	38	23.03	0.21008
GO:0035240	dopamine binding	16	3	0.38	0.21021
GO:0004864	protein phosphatase inhibitor activity	58	1	1.37	0.21049
GO:0008327	methyl-CpG binding	10	0	0.24	0.21052
GO:0046848	hydroxyapatite binding	6	0	0.14	0.2113
GO:0046914	transition metal ion binding	2093	49	49.48	0.2116
GO:0015165	pyrimidine nucleotide-sugar transmembrane transporter activity	8	0	0.19	0.21165
GO:0005006	epidermal growth factor-activated receptor activity	8	0	0.19	0.21235
GO:0045032	ADP-activated nucleotide receptor activity	7	1	0.17	0.21314
GO:0003840	gamma-glutamyltransferase activity	8	0	0.19	0.21424
GO:0036374	glutathione hydrolase activity	8	0	0.19	0.21424
GO:0000828	inositol hexakisphosphate kinase activity	6	0	0.14	0.21432
GO:0015651	quaternary ammonium group transmembrane transporter activity	14	0	0.33	0.21446
GO:0004515	nicotinate-nucleotide adenylyltransferase activity	13	0	0.31	0.21457
GO:0004576	oligosaccharyl transferase activity	10	0	0.24	0.21459
GO:0017110	nucleoside-diphosphatase activity	23	1	0.54	0.21505
GO:0022890	inorganic cation transmembrane transporter activity	667	28	15.77	0.21592
GO:0016278	lysine N-methyltransferase activity	138	1	3.26	0.21613
GO:0016279	protein-lysine N-methyltransferase activity	138	1	3.26	0.21613
GO:0060175	brain-derived neurotrophic factor-activated receptor activity	19	1	0.45	0.21676
GO:0051721	protein phosphatase 2A binding	22	1	0.52	0.21721
GO:0043492	ATPase activity, coupled to movement of substances	162	2	3.83	0.21732
GO:1901265	nucleoside phosphate binding	2958	59	69.93	0.21734
GO:0017160	Ral GTPase binding	10	0	0.24	0.21786
GO:0070735	protein-glycine ligase activity	9	0	0.21	0.21791
GO:0051400	BH domain binding	11	1	0.26	0.21796
GO:0030375	thyroid hormone receptor coactivator activity	7	0	0.17	0.21864
GO:0050733	RS domain binding	12	0	0.28	0.21872
GO:0015171	amino acid transmembrane transporter activity	103	3	2.43	0.22002
GO:0046975	histone methyltransferase activity (H3-K36 specific)	8	0	0.19	0.22064
GO:0004559	alpha-mannosidase activity	15	0	0.35	0.22139
GO:0004004	ATP-dependent RNA helicase activity	69	0	1.63	0.22139
GO:0002162	dystroglycan binding	7	1	0.17	0.22143
GO:0003720	telomerase activity	6	0	0.14	0.22237
GO:0047499	calcium-independent phospholipase A2 activity	6	0	0.14	0.22321
GO:0016670	oxidoreductase activity, acting on a sulfur group of donors, oxygen as acceptor	11	0	0.26	0.22385
GO:0008525	phosphatidylcholine transporter activity	7	0	0.17	0.22476
GO:0008308	voltage-gated anion channel activity	31	0	0.73	0.2248
GO:0016273	arginine N-methyltransferase activity	10	0	0.24	0.22483
GO:0016274	protein-arginine N-methyltransferase activity	10	0	0.24	0.22483
GO:0070628	proteasome binding	49	0	1.16	0.22614
GO:0030275	LRR domain binding	77	3	1.82	0.22686
GO:0016803	ether hydrolase activity	12	0	0.28	0.22782
GO:0001205	RNA polymerase II distal enhancer sequence-specific DNA binding transcription factor activity involved in positive regulation of transcription	6	0	0.14	0.2283
GO:0071553	G-protein coupled pyrimidinergic nucleotide receptor activity	15	1	0.35	0.2284
GO:0015065	uridine nucleotide receptor activity	15	1	0.35	0.2284
GO:0048763	calcium-induced calcium release activity	7	1	0.17	0.2293
GO:0052689	carboxylic ester hydrolase activity	137	0	3.24	0.22967
GO:0004551	nucleotide diphosphatase activity	13	0	0.31	0.22986
GO:0052743	inositol tetrakisphosphate phosphatase activity	8	1	0.19	0.23046
GO:0070080	titin Z domain binding	24	1	0.57	0.23051
GO:0035613	RNA stem-loop binding	13	0	0.31	0.23064
GO:0036002	pre-mRNA binding	31	1	0.73	0.23101
GO:0015036	disulfide oxidoreductase activity	39	0	0.92	0.23111
GO:0051425	PTB domain binding	28	0	0.66	0.23181
GO:0005243	gap junction channel activity	23	0	0.54	0.23188
GO:0035259	glucocorticoid receptor binding	21	0	0.5	0.23235
GO:0045159	myosin II binding	10	1	0.24	0.2327
GO:0004673	protein histidine kinase activity	15	2	0.35	0.2327
GO:0016530	metallochaperone activity	6	0	0.14	0.23406
GO:0005113	patched binding	15	0	0.35	0.23521
GO:0016874	ligase activity	401	3	9.48	0.23561
GO:0033300	dehydroascorbic acid transporter activity	7	2	0.17	0.23583
GO:0000099	sulfur amino acid transmembrane transporter activity	16	3	0.38	0.23594
GO:0031013	troponin I binding	35	1	0.83	0.23777
GO:0015125	bile acid transmembrane transporter activity	21	0	0.5	0.23802
GO:0003950	NAD+ ADP-ribosyltransferase activity	49	1	1.16	0.23829
GO:0017171	serine hydrolase activity	264	2	6.24	0.23865
GO:0046523	S-methyl-5-thioribose-1-phosphate isomerase activity	7	0	0.17	0.23887
GO:0016417	S-acyltransferase activity	18	1	0.43	0.23969
GO:0008236	serine-type peptidase activity	259	2	6.12	0.24001
GO:0004875	complement receptor activity	15	0	0.35	0.24086
GO:0070698	type I activin receptor binding	11	0	0.26	0.24135
GO:0060090	binding, bridging	334	14	7.9	0.2415
GO:0003690	double-stranded DNA binding	233	8	5.51	0.24227
GO:0015924	mannosyl-oligosaccharide mannosidase activity	10	0	0.24	0.24249
GO:0015149	hexose transmembrane transporter activity	33	2	0.78	0.24322
GO:0038023	signaling receptor activity	2367	61	55.96	0.24354
GO:0005164	tumor necrosis factor receptor binding	49	0	1.16	0.24515
GO:0015368	calcium:cation antiporter activity	10	0	0.24	0.24524
GO:0043274	phospholipase binding	35	0	0.83	0.24534
GO:0051861	glycolipid binding	53	1	1.25	0.24569
GO:0033293	monocarboxylic acid binding	157	7	3.71	0.24598
GO:0008138	protein tyrosine/serine/threonine phosphatase activity	60	3	1.42	0.24619
GO:0030674	protein binding, bridging	303	14	7.16	0.24645
GO:0051864	histone demethylase activity (H3-K36 specific)	23	0	0.54	0.24649
GO:0004970	ionotropic glutamate receptor activity	18	2	0.43	0.24656
GO:0008270	zinc ion binding	1727	35	40.83	0.24781
GO:0015038	glutathione disulfide oxidoreductase activity	6	0	0.14	0.24827
GO:0042054	histone methyltransferase activity	133	1	3.14	0.24892
GO:0008046	axon guidance receptor activity	8	0	0.19	0.24897
GO:0035326	enhancer binding	97	3	2.29	0.24935
GO:0043142	single-stranded DNA-dependent ATPase activity	11	0	0.26	0.24946
GO:0005229	intracellular calcium activated chloride channel activity	14	0	0.33	0.25077
GO:0016820	hydrolase activity, acting on acid anhydrides, catalyzing transmembrane movement of substances	157	2	3.71	0.25077
GO:0042626	ATPase activity, coupled to transmembrane movement of substances	157	2	3.71	0.25077
GO:0051766	inositol trisphosphate kinase activity	9	0	0.21	0.25098
GO:0015399	primary active transmembrane transporter activity	167	2	3.95	0.25101
GO:0015405	P-P-bond-hydrolysis-driven transmembrane transporter activity	167	2	3.95	0.25101
GO:0008080	N-acetyltransferase activity	324	4	7.66	0.25104
GO:0015078	hydrogen ion transmembrane transporter activity	125	3	2.95	0.25288
GO:0016247	channel regulator activity	323	13	7.64	0.25308
GO:0005534	galactose binding	9	1	0.21	0.25342
GO:0051373	FATZ binding	25	1	0.59	0.2535
GO:0008607	phosphorylase kinase regulator activity	8	0	0.19	0.25603
GO:0004386	helicase activity	234	2	5.53	0.25707
GO:0034437	glycoprotein transporter activity	9	0	0.21	0.25741
GO:0004571	mannosyl-oligosaccharide 1,2-alpha-mannosidase activity	8	0	0.19	0.25762
GO:0035255	ionotropic glutamate receptor binding	32	1	0.76	0.25835
GO:0071949	FAD binding	12	1	0.28	0.2591
GO:0035662	Toll-like receptor 4 binding	20	0	0.47	0.25952
GO:0005315	inorganic phosphate transmembrane transporter activity	6	0	0.14	0.25971
GO:0005452	inorganic anion exchanger activity	21	1	0.5	0.26006
GO:0031696	alpha-2C adrenergic receptor binding	6	1	0.14	0.26078
GO:0031545	peptidyl-proline 4-dioxygenase activity	14	3	0.33	0.26157
GO:0016900	oxidoreductase activity, acting on the CH-OH group of donors, disulfide as acceptor	39	6	0.92	0.26196
GO:0047057	vitamin-K-epoxide reductase (warfarin-sensitive) activity	39	6	0.92	0.26196
GO:0008144	drug binding	205	8	4.85	0.2625
GO:0004714	transmembrane receptor protein tyrosine kinase activity	131	6	3.1	0.2626
GO:0016854	racemase and epimerase activity	19	0	0.45	0.26266
GO:0001653	peptide receptor activity	270	8	6.38	0.26289
GO:0004175	endopeptidase activity	544	9	12.86	0.26396
GO:0070251	pristanate-CoA ligase activity	7	0	0.17	0.26456
GO:0050197	phytanate-CoA ligase activity	7	0	0.17	0.26456
GO:0019209	kinase activator activity	197	7	4.66	0.26476
GO:0004711	ribosomal protein S6 kinase activity	10	0	0.24	0.26577
GO:0005326	neurotransmitter transporter activity	43	1	1.02	0.2658
GO:0022829	wide pore channel activity	34	0	0.8	0.26598
GO:0043566	structure-specific DNA binding	406	12	9.6	0.26803
GO:0004505	phenylalanine 4-monooxygenase activity	6	0	0.14	0.2681
GO:0005221	intracellular cyclic nucleotide activated cation channel activity	27	0	0.64	0.26864
GO:0043855	cyclic nucleotide-gated ion channel activity	27	0	0.64	0.26864
GO:0005127	ciliary neurotrophic factor receptor binding	6	1	0.14	0.27002
GO:0004550	nucleoside diphosphate kinase activity	24	1	0.57	0.27057
GO:0050998	nitric-oxide synthase binding	29	0	0.69	0.27061
GO:0004849	uridine kinase activity	6	0	0.14	0.27097
GO:0019961	interferon binding	16	0	0.38	0.27115
GO:0016248	channel inhibitor activity	91	2	2.15	0.27131
GO:0031624	ubiquitin conjugating enzyme binding	29	2	0.69	0.27162
GO:0044390	small protein conjugating enzyme binding	29	2	0.69	0.27162
GO:0003708	retinoic acid receptor activity	33	3	0.78	0.27315
GO:0052650	NADP-retinol dehydrogenase activity	6	0	0.14	0.27393
GO:0000982	RNA polymerase II core promoter proximal region sequence-specific DNA binding transcription factor activity	309	16	7.3	0.27398
GO:0047756	chondroitin 4-sulfotransferase activity	6	0	0.14	0.27499
GO:0001537	N-acetylgalactosamine 4-O-sulfotransferase activity	6	0	0.14	0.27499
GO:0015272	ATP-activated inward rectifier potassium channel activity	15	1	0.35	0.27529
GO:0070991	medium-chain-acyl-CoA dehydrogenase activity	7	0	0.17	0.27539
GO:0031697	beta-1 adrenergic receptor binding	12	1	0.28	0.27582
GO:0004427	inorganic diphosphatase activity	6	1	0.14	0.2761
GO:0034595	phosphatidylinositol phosphate 5-phosphatase activity	11	0	0.26	0.27627
GO:0008762	UDP-N-acetylmuramate dehydrogenase activity	6	0	0.14	0.27743
GO:0031694	alpha-2A adrenergic receptor binding	16	1	0.38	0.27763
GO:0016628	oxidoreductase activity, acting on the CH-CH group of donors, NAD or NADP as acceptor	50	2	1.18	0.27906
GO:0008422	beta-glucosidase activity	6	0	0.14	0.27961
GO:0003995	acyl-CoA dehydrogenase activity	16	0	0.38	0.27985
GO:0001515	opioid peptide activity	6	0	0.14	0.28166
GO:0072341	modified amino acid binding	133	5	3.14	0.28349
GO:0004112	cyclic-nucleotide phosphodiesterase activity	25	1	0.59	0.28473
GO:0032552	deoxyribonucleotide binding	7	0	0.17	0.28503
GO:0000217	DNA secondary structure binding	29	0	0.69	0.28533
GO:0001727	lipid kinase activity	7	0	0.17	0.28674
GO:0004047	aminomethyltransferase activity	7	1	0.17	0.28723
GO:0001614	purinergic nucleotide receptor activity	22	2	0.52	0.2878
GO:0004128	cytochrome-b5 reductase activity, acting on NAD(P)H	10	0	0.24	0.28846
GO:0019205	nucleobase-containing compound kinase activity	69	2	1.63	0.28891
GO:0005308	creatine transmembrane transporter activity	13	0	0.31	0.28926
GO:0034481	chondroitin sulfotransferase activity	11	0	0.26	0.2903
GO:0019888	protein phosphatase regulator activity	116	4	2.74	0.29199
GO:0051184	cofactor transporter activity	71	1	1.68	0.29199
GO:0004888	transmembrane signaling receptor activity	2187	53	51.7	0.29297
GO:0051183	vitamin transporter activity	32	2	0.76	0.29358
GO:0019992	diacylglycerol binding	18	0	0.43	0.29414
GO:0032395	MHC class II receptor activity	83	0	1.96	0.29463
GO:0031369	translation initiation factor binding	50	0	1.18	0.29546
GO:0016901	oxidoreductase activity, acting on the CH-OH group of donors, quinone or similar compound as acceptor	6	0	0.14	0.29667
GO:0015114	phosphate ion transmembrane transporter activity	30	0	0.71	0.2967
GO:0086077	gap junction channel activity involved in AV node cell-bundle of His cell electrical coupling	16	0	0.38	0.29743
GO:0008271	secondary active sulfate transmembrane transporter activity	11	0	0.26	0.29777
GO:0015145	monosaccharide transmembrane transporter activity	36	2	0.85	0.29831
GO:0004723	calcium-dependent protein serine/threonine phosphatase activity	22	0	0.52	0.29943
GO:0022839	ion gated channel activity	48	1	1.13	0.29971
GO:0016714	oxidoreductase activity, acting on paired donors, with incorporation or reduction of molecular oxygen, reduced pteridine as one donor, and incorporation of one atom of oxygen	8	0	0.19	0.30244
GO:0004936	alpha-adrenergic receptor activity	13	3	0.31	0.30374
GO:0003810	protein-glutamine gamma-glutamyltransferase activity	10	0	0.24	0.30591
GO:0045502	dynein binding	30	1	0.71	0.30656
GO:0032089	NACHT domain binding	6	0	0.14	0.30728
GO:0086075	gap junction channel activity involved in cardiac conduction electrical coupling	20	0	0.47	0.30747
GO:0051880	G-quadruplex DNA binding	6	0	0.14	0.30764
GO:0070463	tubulin-dependent ATPase activity	9	0	0.21	0.3082
GO:0019103	pyrimidine nucleotide binding	7	0	0.17	0.30822
GO:0031711	bradykinin receptor binding	12	0	0.28	0.30854
GO:0008200	ion channel inhibitor activity	86	2	2.03	0.30903
GO:0004579	dolichyl-diphosphooligosaccharide-protein glycotransferase activity	9	0	0.21	0.30976
GO:0070717	poly-purine tract binding	89	0	2.1	0.31119
GO:0004806	triglyceride lipase activity	28	0	0.66	0.3127
GO:0044769	ATPase activity, coupled to transmembrane movement of ions, rotational mechanism	26	0	0.61	0.31346
GO:0004956	prostaglandin D receptor activity	6	0	0.14	0.3138
GO:0004000	adenosine deaminase activity	10	0	0.24	0.31469
GO:0097110	scaffold protein binding	125	7	2.95	0.31473
GO:0001849	complement component C1q binding	7	0	0.17	0.31476
GO:0034452	dynactin binding	10	0	0.24	0.315
GO:0015252	hydrogen ion channel activity	8	0	0.19	0.31603
GO:0047498	calcium-dependent phospholipase A2 activity	15	0	0.35	0.31664
GO:0015467	G-protein activated inward rectifier potassium channel activity	14	1	0.33	0.31689
GO:0035198	miRNA binding	51	1	1.21	0.31748
GO:0004029	aldehyde dehydrogenase (NAD) activity	25	0	0.59	0.31788
GO:0015187	glycine transmembrane transporter activity	23	0	0.54	0.3193
GO:0044323	retinoic acid-responsive element binding	29	2	0.69	0.31975
GO:0008469	histone-arginine N-methyltransferase activity	9	0	0.21	0.32193
GO:0042289	MHC class II protein binding	8	0	0.19	0.32326
GO:0008428	ribonuclease inhibitor activity	6	0	0.14	0.32371
GO:0017049	GTP-Rho binding	45	3	1.06	0.32378
GO:0047429	nucleoside-triphosphate diphosphatase activity	11	0	0.26	0.32437
GO:0043022	ribosome binding	73	1	1.73	0.32529
GO:0030229	very-low-density lipoprotein particle receptor activity	10	0	0.24	0.32619
GO:0016411	acylglycerol O-acyltransferase activity	30	0	0.71	0.32646
GO:0008426	protein kinase C inhibitor activity	9	0	0.21	0.32715
GO:0018024	histone-lysine N-methyltransferase activity	123	1	2.91	0.32731
GO:0019870	potassium channel inhibitor activity	11	0	0.26	0.32823
GO:0004652	polynucleotide adenylyltransferase activity	6	0	0.14	0.32944
GO:0008142	oxysterol binding	6	0	0.14	0.32965
GO:0016829	lyase activity	208	9	4.92	0.33053
GO:0005227	calcium activated cation channel activity	34	1	0.8	0.33154
GO:0032138	single base insertion or deletion binding	10	0	0.24	0.33239
GO:0070644	vitamin D response element binding	28	1	0.66	0.33259
GO:0005092	GDP-dissociation inhibitor activity	41	1	0.97	0.33351
GO:0015116	sulfate transmembrane transporter activity	17	0	0.4	0.33602
GO:0004114	3',5'-cyclic-nucleotide phosphodiesterase activity	24	1	0.57	0.33669
GO:0010851	cyclase regulator activity	23	2	0.54	0.33757
GO:0005230	extracellular ligand-gated ion channel activity	80	6	1.89	0.33897
GO:0048495	Roundabout binding	12	2	0.28	0.33897
GO:0034648	histone demethylase activity (H3-dimethyl-K4 specific)	20	0	0.47	0.33904
GO:0019842	vitamin binding	114	7	2.69	0.33937
GO:0030296	protein tyrosine kinase activator activity	86	4	2.03	0.33987
GO:0008528	G-protein coupled peptide receptor activity	257	8	6.08	0.33988
GO:0005123	death receptor binding	20	0	0.47	0.33995
GO:0070546	L-phenylalanine aminotransferase activity	6	0	0.14	0.34086
GO:0015037	peptide disulfide oxidoreductase activity	7	0	0.17	0.3413
GO:0051787	misfolded protein binding	55	1	1.3	0.34199
GO:0043621	protein self-association	107	5	2.53	0.34218
GO:0003755	peptidyl-prolyl cis-trans isomerase activity	58	1	1.37	0.34248
GO:0004104	cholinesterase activity	8	0	0.19	0.34421
GO:0005506	iron ion binding	202	7	4.78	0.34498
GO:0008599	protein phosphatase type 1 regulator activity	8	1	0.19	0.34763
GO:0016646	oxidoreductase activity, acting on the CH-NH group of donors, NAD or NADP as acceptor	20	1	0.47	0.35033
GO:0016289	CoA hydrolase activity	20	0	0.47	0.35042
GO:0008378	galactosyltransferase activity	42	4	0.99	0.35076
GO:0016653	oxidoreductase activity, acting on NAD(P)H, heme protein as acceptor	17	0	0.4	0.35252
GO:0008417	fucosyltransferase activity	15	1	0.35	0.35359
GO:0015291	secondary active transmembrane transporter activity	282	7	6.67	0.35429
GO:0072349	modified amino acid transmembrane transporter activity	32	3	0.76	0.35467
GO:0015299	solute:proton antiporter activity	18	0	0.43	0.35567
GO:0004699	calcium-independent protein kinase C activity	15	0	0.35	0.35582
GO:0000014	single-stranded DNA endodeoxyribonuclease activity	12	1	0.28	0.35592
GO:0043140	ATP-dependent 3'-5' DNA helicase activity	6	0	0.14	0.35623
GO:0019706	protein-cysteine S-palmitoyltransferase activity	13	1	0.31	0.35652
GO:0019707	protein-cysteine S-acyltransferase activity	13	1	0.31	0.35652
GO:0051082	unfolded protein binding	201	1	4.75	0.357
GO:0032266	phosphatidylinositol-3-phosphate binding	33	1	0.78	0.35713
GO:0015222	serotonin transmembrane transporter activity	23	0	0.54	0.35728
GO:0005335	serotonin:sodium symporter activity	16	0	0.38	0.35763
GO:0005328	neurotransmitter:sodium symporter activity	26	0	0.61	0.35785
GO:0015057	thrombin receptor activity	6	1	0.14	0.35849
GO:0010484	H3 histone acetyltransferase activity	9	0	0.21	0.35855
GO:0005351	sugar:proton symporter activity	8	0	0.19	0.35886
GO:0005402	cation:sugar symporter activity	8	0	0.19	0.35886
GO:0005184	neuropeptide hormone activity	25	0	0.59	0.35902
GO:0008186	RNA-dependent ATPase activity	77	0	1.82	0.35917
GO:0008556	potassium-transporting ATPase activity	16	0	0.38	0.35992
GO:0000405	bubble DNA binding	9	0	0.21	0.36156
GO:0015197	peptide transporter activity	52	1	1.23	0.36218
GO:0003916	DNA topoisomerase activity	8	0	0.19	0.36272
GO:0045031	ATP-activated nucleotide receptor activity	9	1	0.21	0.3637
GO:0005247	voltage-gated chloride channel activity	21	0	0.5	0.36401
GO:0004692	cGMP-dependent protein kinase activity	6	0	0.14	0.36545
GO:0047617	acyl-CoA hydrolase activity	17	0	0.4	0.36579
GO:0042056	chemoattractant activity	98	2	2.32	0.36641
GO:0015166	polyol transmembrane transporter activity	21	0	0.5	0.367
GO:0035014	phosphatidylinositol 3-kinase regulator activity	13	1	0.31	0.36737
GO:0019207	kinase regulator activity	381	18	9.01	0.36832
GO:0035197	siRNA binding	12	0	0.28	0.3691
GO:0005275	amine transmembrane transporter activity	9	0	0.21	0.3698
GO:0003724	RNA helicase activity	86	0	2.03	0.37048
GO:0016796	exonuclease activity, active with either ribo- or deoxyribonucleic acids and producing 5'-phosphomonoesters	64	1	1.51	0.37258
GO:0016679	oxidoreductase activity, acting on diphenols and related substances as donors	11	1	0.26	0.3728
GO:0004861	cyclin-dependent protein serine/threonine kinase inhibitor activity	18	1	0.43	0.37503
GO:0004126	cytidine deaminase activity	12	0	0.28	0.37514
GO:0043395	heparan sulfate proteoglycan binding	24	1	0.57	0.37541
GO:0008509	anion transmembrane transporter activity	445	8	10.52	0.37972
GO:0008234	cysteine-type peptidase activity	218	3	5.15	0.3809
GO:0050780	dopamine receptor binding	20	0	0.47	0.38198
GO:0015499	formate transmembrane transporter activity	8	0	0.19	0.38249
GO:0004497	monooxygenase activity	130	3	3.07	0.38398
GO:0004954	prostanoid receptor activity	38	2	0.9	0.38822
GO:0004955	prostaglandin receptor activity	38	2	0.9	0.38822
GO:0050700	CARD domain binding	9	0	0.21	0.38824
GO:0052870	tocopherol omega-hydroxylase activity	6	0	0.14	0.38965
GO:0052871	alpha-tocopherol omega-hydroxylase activity	6	0	0.14	0.38965
GO:0035250	UDP-galactosyltransferase activity	39	4	0.92	0.39024
GO:0004656	procollagen-proline 4-dioxygenase activity	11	2	0.26	0.39371
GO:0019531	oxalate transmembrane transporter activity	11	0	0.26	0.39379
GO:0031849	olfactory receptor binding	8	0	0.19	0.39528
GO:0032182	small conjugating protein binding	237	5	5.6	0.39617
GO:0015035	protein disulfide oxidoreductase activity	32	0	0.76	0.39681
GO:0005329	dopamine transmembrane transporter activity	19	0	0.45	0.39683
GO:0010861	thyroid hormone receptor activator activity	8	0	0.19	0.39714
GO:0004942	anaphylatoxin receptor activity	8	0	0.19	0.39722
GO:0034189	very-low-density lipoprotein particle binding	9	0	0.21	0.40023
GO:0016782	transferase activity, transferring sulfur-containing groups	70	0	1.65	0.4005
GO:0001758	retinal dehydrogenase activity	20	1	0.47	0.40183
GO:0042609	CD4 receptor binding	12	0	0.28	0.40256
GO:0016917	GABA receptor activity	38	2	0.9	0.4026
GO:0035497	cAMP response element binding	28	4	0.66	0.40261
GO:1902282	voltage-gated potassium channel activity involved in ventricular cardiac muscle cell action potential repolarization	6	1	0.14	0.40302
GO:0080025	phosphatidylinositol-3,5-bisphosphate binding	20	1	0.47	0.40342
GO:0016775	phosphotransferase activity, nitrogenous group as acceptor	20	2	0.47	0.40488
GO:0008237	metallopeptidase activity	260	4	6.15	0.40583
GO:0004176	ATP-dependent peptidase activity	7	0	0.17	0.40815
GO:0018685	alkane 1-monooxygenase activity	12	0	0.28	0.40858
GO:0050051	leukotriene-B4 20-monooxygenase activity	12	0	0.28	0.40858
GO:0071558	histone demethylase activity (H3-K27 specific)	8	0	0.19	0.40881
GO:0003691	double-stranded telomeric DNA binding	7	0	0.17	0.4111
GO:0070905	serine binding	9	1	0.21	0.41175
GO:0050473	arachidonate 15-lipoxygenase activity	10	0	0.24	0.41212
GO:0004553	hydrolase activity, hydrolyzing O-glycosyl compounds	118	1	2.79	0.41219
GO:0051434	BH3 domain binding	7	0	0.17	0.41302
GO:0015464	acetylcholine receptor activity	37	4	0.87	0.41303
GO:0019199	transmembrane receptor protein kinase activity	157	9	3.71	0.41486
GO:0004017	adenylate kinase activity	14	1	0.33	0.41571
GO:0030548	acetylcholine receptor regulator activity	10	0	0.24	0.41598
GO:0015375	glycine:sodium symporter activity	17	0	0.4	0.41973
GO:0016841	ammonia-lyase activity	6	0	0.14	0.42013
GO:0003823	antigen binding	475	0	11.23	0.42029
GO:0001965	G-protein alpha-subunit binding	17	2	0.4	0.4214
GO:0005518	collagen binding	146	2	3.45	0.42202
GO:0005212	structural constituent of eye lens	21	1	0.5	0.42217
GO:0022804	active transmembrane transporter activity	476	9	11.25	0.42271
GO:0034450	ubiquitin-ubiquitin ligase activity	30	0	0.71	0.42367
GO:0061630	ubiquitin protein ligase activity	30	0	0.71	0.42367
GO:0015321	sodium-dependent phosphate transmembrane transporter activity	21	0	0.5	0.42736
GO:0004857	enzyme inhibitor activity	635	22	15.01	0.42929
GO:0008143	poly(A) binding	73	0	1.73	0.43015
GO:0004252	serine-type endopeptidase activity	214	1	5.06	0.4304
GO:0016675	oxidoreductase activity, acting on a heme group of donors	36	2	0.85	0.43103
GO:0031490	chromatin DNA binding	84	6	1.99	0.43185
GO:0004953	icosanoid receptor activity	48	2	1.13	0.43196
GO:0070181	small ribosomal subunit rRNA binding	24	0	0.57	0.43333
GO:0030234	enzyme regulator activity	1716	55	40.57	0.43568
GO:0072542	protein phosphatase activator activity	9	0	0.21	0.43654
GO:0051537	2 iron, 2 sulfur cluster binding	19	0	0.45	0.43845
GO:0000182	rDNA binding	19	0	0.45	0.43891
GO:0048407	platelet-derived growth factor binding	38	4	0.9	0.4402
GO:0019213	deacetylase activity	54	1	1.28	0.44398
GO:0015205	nucleobase transmembrane transporter activity	13	0	0.31	0.44461
GO:0004935	adrenergic receptor activity	48	6	1.13	0.44462
GO:0004032	alditol:NADP+ 1-oxidoreductase activity	15	1	0.35	0.44552
GO:0019903	protein phosphatase binding	331	7	7.82	0.44671
GO:0016671	oxidoreductase activity, acting on a sulfur group of donors, disulfide as acceptor	8	0	0.19	0.44803
GO:0004704	NF-kappaB-inducing kinase activity	15	1	0.35	0.44805
GO:0042923	neuropeptide binding	15	0	0.35	0.44945
GO:0032393	MHC class I receptor activity	384	0	9.08	0.44963
GO:0000400	four-way junction DNA binding	7	0	0.17	0.45043
GO:0004167	dopachrome isomerase activity	9	0	0.21	0.45095
GO:0070011	peptidase activity, acting on L-amino acid peptides	795	12	18.79	0.45163
GO:0070063	RNA polymerase binding	34	1	0.8	0.45183
GO:0046582	Rap GTPase activator activity	18	1	0.43	0.45293
GO:0001664	G-protein coupled receptor binding	508	15	12.01	0.45318
GO:0070051	fibrinogen binding	7	1	0.17	0.4538
GO:0001642	group III metabotropic glutamate receptor activity	8	1	0.19	0.45443
GO:0010854	adenylate cyclase regulator activity	8	1	0.19	0.45443
GO:0010855	adenylate cyclase inhibitor activity	8	1	0.19	0.45443
GO:0019834	phospholipase A2 inhibitor activity	15	1	0.35	0.45477
GO:0005222	intracellular cAMP activated cation channel activity	6	0	0.14	0.45528
GO:0005095	GTPase inhibitor activity	42	1	0.99	0.45615
GO:0043008	ATP-dependent protein binding	22	0	0.52	0.45701
GO:0016667	oxidoreductase activity, acting on a sulfur group of donors	60	0	1.42	0.45845
GO:0044183	protein binding involved in protein folding	65	1	1.54	0.45878
GO:0004703	G-protein coupled receptor kinase activity	8	0	0.19	0.45904
GO:0004030	aldehyde dehydrogenase [NAD(P)+] activity	21	0	0.5	0.45914
GO:0016290	palmitoyl-CoA hydrolase activity	11	0	0.26	0.45949
GO:0016863	intramolecular oxidoreductase activity, transposing C=C bonds	24	0	0.57	0.46086
GO:0047115	trans-1,2-dihydrobenzene-1,2-diol dehydrogenase activity	11	1	0.26	0.4617
GO:0033764	steroid dehydrogenase activity, acting on the CH-OH group of donors, NAD or NADP as acceptor	75	1	1.77	0.46264
GO:0015002	heme-copper terminal oxidase activity	35	2	0.83	0.46265
GO:0016676	oxidoreductase activity, acting on a heme group of donors, oxygen as acceptor	35	2	0.83	0.46265
GO:0004129	cytochrome-c oxidase activity	35	2	0.83	0.46265
GO:0030695	GTPase regulator activity	533	17	12.6	0.46404
GO:0004969	histamine receptor activity	7	1	0.17	0.46431
GO:0017130	poly(C) RNA binding	13	0	0.31	0.46434
GO:0051380	norepinephrine binding	7	1	0.17	0.46555
GO:0008536	Ran GTPase binding	55	0	1.3	0.46566
GO:0015175	neutral amino acid transmembrane transporter activity	67	3	1.58	0.46659
GO:0001847	opsonin receptor activity	8	0	0.19	0.46816
GO:0001609	G-protein coupled adenosine receptor activity	16	2	0.38	0.46946
GO:0022821	potassium ion antiporter activity	6	0	0.14	0.46985
GO:0005000	vasopressin receptor activity	7	0	0.17	0.47021
GO:0030549	acetylcholine receptor activator activity	9	0	0.21	0.47079
GO:0032396	inhibitory MHC class I receptor activity	362	0	8.56	0.47111
GO:0010314	phosphatidylinositol-5-phosphate binding	11	1	0.26	0.4744
GO:0060230	lipoprotein lipase activator activity	7	0	0.17	0.47521
GO:0042287	MHC protein binding	357	1	8.44	0.47612
GO:0015288	porin activity	10	0	0.24	0.4764
GO:0033558	protein deacetylase activity	34	1	0.8	0.47723
GO:0034483	heparan sulfate sulfotransferase activity	14	0	0.33	0.47839
GO:0019864	IgG binding	10	0	0.24	0.47917
GO:0005131	growth hormone receptor binding	9	0	0.21	0.47985
GO:0008172	S-methyltransferase activity	6	0	0.14	0.47988
GO:0047238	glucuronosyl-N-acetylgalactosaminyl-proteoglycan 4-beta-N-acetylgalactosaminyltransferase activity	6	1	0.14	0.48042
GO:0004439	phosphatidylinositol-4,5-bisphosphate 5-phosphatase activity	7	0	0.17	0.48053
GO:0016651	oxidoreductase activity, acting on NAD(P)H	165	6	3.9	0.48065
GO:0004904	interferon receptor activity	7	0	0.17	0.48116
GO:0004144	diacylglycerol O-acyltransferase activity	8	0	0.19	0.48119
GO:0030554	adenyl nucleotide binding	1940	45	45.86	0.48215
GO:0004445	inositol-polyphosphate 5-phosphatase activity	9	0	0.21	0.4847
GO:0015385	sodium:proton antiporter activity	10	0	0.24	0.48521
GO:0003796	lysozyme activity	13	0	0.31	0.48627
GO:0046978	TAP1 binding	26	0	0.61	0.48648
GO:0015433	peptide antigen-transporting ATPase activity	26	0	0.61	0.48648
GO:0046030	inositol trisphosphate phosphatase activity	12	0	0.28	0.48833
GO:0016833	oxo-acid-lyase activity	6	1	0.14	0.48949
GO:0015355	secondary active monocarboxylate transmembrane transporter activity	6	0	0.14	0.48959
GO:0035256	G-protein coupled glutamate receptor binding	7	0	0.17	0.49123
GO:0009881	photoreceptor activity	24	0	0.57	0.4927
GO:0046703	natural killer cell lectin-like receptor binding	20	0	0.47	0.49504
GO:0004407	histone deacetylase activity	32	1	0.76	0.49526
GO:0005504	fatty acid binding	87	2	2.06	0.49951
GO:0002161	aminoacyl-tRNA editing activity	18	0	0.43	0.49983
GO:0045505	dynein intermediate chain binding	6	0	0.14	0.50009
GO:0042887	amide transmembrane transporter activity	61	1	1.44	0.50206
GO:0031402	sodium ion binding	9	0	0.21	0.50389
GO:0001846	opsonin binding	15	0	0.35	0.50393
GO:0031811	G-protein coupled nucleotide receptor binding	6	0	0.14	0.50957
GO:0031812	P2Y1 nucleotide receptor binding	6	0	0.14	0.50957
GO:0034647	histone demethylase activity (H3-trimethyl-K4 specific)	18	0	0.43	0.51061
GO:0042171	lysophosphatidic acid acyltransferase activity	18	0	0.43	0.51106
GO:0071617	lysophospholipid acyltransferase activity	18	0	0.43	0.51106
GO:0046974	histone methyltransferase activity (H3-K9 specific)	19	0	0.45	0.51119
GO:0003958	NADPH-hemoprotein reductase activity	8	0	0.19	0.51218
GO:0046979	TAP2 binding	24	0	0.57	0.51424
GO:0008121	ubiquinol-cytochrome-c reductase activity	9	1	0.21	0.51658
GO:0016681	oxidoreductase activity, acting on diphenols and related substances as donors, cytochrome as acceptor	9	1	0.21	0.51658
GO:0034061	DNA polymerase activity	69	3	1.63	0.5166
GO:0090079	translation regulator activity, nucleic acid binding	68	1	1.61	0.51731
GO:0016885	ligase activity, forming carbon-carbon bonds	11	0	0.26	0.51738
GO:0016421	CoA carboxylase activity	11	0	0.26	0.51738
GO:0000247	C-8 sterol isomerase activity	6	0	0.14	0.51835
GO:0003854	3-beta-hydroxy-delta5-steroid dehydrogenase activity	7	0	0.17	0.51877
GO:0019911	structural constituent of myelin sheath	6	0	0.14	0.52048
GO:0008146	sulfotransferase activity	58	0	1.37	0.52104
GO:0004958	prostaglandin F receptor activity	12	2	0.28	0.52377
GO:0008297	single-stranded DNA exodeoxyribonuclease activity	8	0	0.19	0.52442
GO:0030109	HLA-B specific inhibitory MHC class I receptor activity	311	0	7.35	0.5247
GO:0004930	G-protein coupled receptor activity	1096	24	25.91	0.52585
GO:0015172	acidic amino acid transmembrane transporter activity	23	3	0.54	0.52771
GO:0038046	enkephalin receptor activity	13	0	0.31	0.52829
GO:0004301	epoxide hydrolase activity	7	0	0.17	0.52888
GO:0038062	protein tyrosine kinase collagen receptor activity	15	0	0.35	0.52959
GO:0038064	collagen receptor activity	15	0	0.35	0.52959
GO:0070568	guanylyltransferase activity	7	0	0.17	0.52969
GO:0036442	hydrogen-exporting ATPase activity	33	0	0.78	0.53051
GO:0005125	cytokine activity	290	8	6.86	0.53203
GO:0030675	Rac GTPase activator activity	34	0	0.8	0.53208
GO:0015111	iodide transmembrane transporter activity	6	0	0.14	0.53294
GO:0004965	G-protein coupled GABA receptor activity	17	1	0.4	0.53477
GO:0044548	S100 protein binding	52	1	1.23	0.53921
GO:0016896	exoribonuclease activity, producing 5'-phosphomonoesters	52	1	1.23	0.53928
GO:0042800	histone methyltransferase activity (H3-K4 specific)	67	0	1.58	0.53984
GO:0030983	mismatched DNA binding	30	0	0.71	0.53988
GO:0015932	nucleobase-containing compound transmembrane transporter activity	48	0	1.13	0.54205
GO:0008517	folic acid transporter activity	16	0	0.38	0.5421
GO:0016840	carbon-nitrogen lyase activity	11	1	0.26	0.54259
GO:0015198	oligopeptide transporter activity	22	0	0.52	0.54358
GO:0004767	sphingomyelin phosphodiesterase activity	8	0	0.19	0.54737
GO:0008135	translation factor activity, nucleic acid binding	202	2	4.78	0.5474
GO:0016798	hydrolase activity, acting on glycosyl bonds	152	1	3.59	0.5476
GO:0005132	type I interferon receptor binding	16	0	0.38	0.54797
GO:0019784	NEDD8-specific protease activity	6	0	0.14	0.548
GO:0015279	store-operated calcium channel activity	16	0	0.38	0.54852
GO:0008301	DNA binding, bending	99	6	2.34	0.54863
GO:0048531	beta-1,3-galactosyltransferase activity	16	1	0.38	0.54993
GO:0016765	transferase activity, transferring alkyl or aryl (other than methyl) groups	71	0	1.68	0.55032
GO:0003841	1-acylglycerol-3-phosphate O-acyltransferase activity	16	0	0.38	0.55067
GO:0016972	thiol oxidase activity	8	0	0.19	0.55231
GO:0047023	androsterone dehydrogenase activity	11	1	0.26	0.55279
GO:0043795	glyceraldehyde oxidoreductase activity	11	1	0.26	0.55279
GO:0015347	sodium-independent organic anion transmembrane transporter activity	25	0	0.59	0.55334
GO:0016895	exodeoxyribonuclease activity, producing 5'-phosphomonoesters	17	0	0.4	0.55515
GO:0004529	exodeoxyribonuclease activity	17	0	0.4	0.55515
GO:0005126	cytokine receptor binding	399	9	9.43	0.55752
GO:0005451	monovalent cation:proton antiporter activity	11	0	0.26	0.55786
GO:0035673	oligopeptide transmembrane transporter activity	21	0	0.5	0.55886
GO:0035241	protein-arginine omega-N monomethyltransferase activity	6	0	0.14	0.55892
GO:0035242	protein-arginine omega-N asymmetric methyltransferase activity	6	0	0.14	0.55892
GO:0003917	DNA topoisomerase type I activity	6	0	0.14	0.55953
GO:0033691	sialic acid binding	17	0	0.4	0.56205
GO:0004661	protein geranylgeranyltransferase activity	6	0	0.14	0.56525
GO:0004994	somatostatin receptor activity	17	0	0.4	0.5658
GO:0016614	oxidoreductase activity, acting on CH-OH group of donors	223	7	5.27	0.56906
GO:0032405	MutLalpha complex binding	8	0	0.19	0.57022
GO:0008499	UDP-galactose:beta-N-acetylglucosamine beta-1,3-galactosyltransferase activity	15	1	0.35	0.57089
GO:0070052	collagen V binding	12	0	0.28	0.57384
GO:0017040	ceramidase activity	6	0	0.14	0.57581
GO:0070699	type II activin receptor binding	9	0	0.21	0.57829
GO:0043021	ribonucleoprotein complex binding	166	1	3.92	0.58042
GO:0016918	retinal binding	24	0	0.57	0.58096
GO:0004075	biotin carboxylase activity	7	0	0.17	0.58131
GO:0004972	N-methyl-D-aspartate selective glutamate receptor activity	7	1	0.17	0.58261
GO:0045550	geranylgeranyl reductase activity	10	1	0.24	0.58341
GO:0018636	phenanthrene 9,10-monooxygenase activity	10	1	0.24	0.58341
GO:0047086	ketosteroid monooxygenase activity	10	1	0.24	0.58341
GO:0047042	androsterone dehydrogenase (B-specific) activity	10	1	0.24	0.58341
GO:0047718	indanol dehydrogenase activity	10	1	0.24	0.58341
GO:0098599	palmitoyl hydrolase activity	18	0	0.43	0.58454
GO:0008474	palmitoyl-(protein) hydrolase activity	18	0	0.43	0.58454
GO:0004303	estradiol 17-beta-dehydrogenase activity	18	0	0.43	0.58489
GO:0016877	ligase activity, forming carbon-sulfur bonds	39	1	0.92	0.58602
GO:0015450	P-P-bond-hydrolysis-driven protein transmembrane transporter activity	10	0	0.24	0.58634
GO:0046790	virion binding	19	0	0.45	0.58904
GO:0015280	ligand-gated sodium channel activity	11	0	0.26	0.5906
GO:0004311	farnesyltranstransferase activity	7	0	0.17	0.59062
GO:0015421	oligopeptide-transporting ATPase activity	19	0	0.45	0.59074
GO:0070569	uridylyltransferase activity	10	0	0.24	0.59126
GO:0005372	water transmembrane transporter activity	18	0	0.43	0.5926
GO:0004697	protein kinase C activity	91	1	2.15	0.593
GO:0019841	retinol binding	18	0	0.43	0.59421
GO:0019825	oxygen binding	56	1	1.32	0.5943
GO:0001618	virus receptor activity	14	0	0.33	0.59565
GO:0004052	arachidonate 12-lipoxygenase activity	7	0	0.17	0.59748
GO:0051120	hepoxilin A3 synthase activity	7	0	0.17	0.59748
GO:0008081	phosphoric diester hydrolase activity	163	6	3.85	0.59947
GO:0030110	HLA-C specific inhibitory MHC class I receptor activity	245	0	5.79	0.6027
GO:0004526	ribonuclease P activity	16	0	0.38	0.60393
GO:0004832	valine-tRNA ligase activity	13	0	0.31	0.60609
GO:0046980	tapasin binding	18	0	0.43	0.60735
GO:0005253	anion channel activity	122	4	2.88	0.60755
GO:0015232	heme transporter activity	30	1	0.71	0.60769
GO:0035500	MH2 domain binding	13	2	0.31	0.60772
GO:0035501	MH1 domain binding	13	2	0.31	0.60772
GO:0008518	reduced folate carrier activity	13	0	0.31	0.60809
GO:0042578	phosphoric ester hydrolase activity	553	28	13.07	0.60907
GO:0015645	fatty acid ligase activity	26	0	0.61	0.61044
GO:0016832	aldehyde-lyase activity	10	1	0.24	0.61436
GO:0005345	purine nucleobase transmembrane transporter activity	11	0	0.26	0.61684
GO:0002020	protease binding	149	6	3.52	0.61717
GO:0008252	nucleotidase activity	17	0	0.4	0.61722
GO:0003964	RNA-directed DNA polymerase activity	31	3	0.73	0.61747
GO:0030881	beta-2-microglobulin binding	12	0	0.28	0.61856
GO:0033142	progesterone receptor binding	6	0	0.14	0.61878
GO:0030515	snoRNA binding	23	0	0.54	0.61902
GO:0047760	butyrate-CoA ligase activity	13	0	0.31	0.61956
GO:0031735	CCR10 chemokine receptor binding	9	0	0.21	0.62162
GO:0034212	peptide N-acetyltransferase activity	12	0	0.28	0.62263
GO:0036312	phosphatidylinositol 3-kinase regulatory subunit binding	6	0	0.14	0.62297
GO:0016857	racemase and epimerase activity, acting on carbohydrates and derivatives	11	0	0.26	0.62409
GO:0043262	adenosine-diphosphatase activity	10	0	0.24	0.62655
GO:0008408	3'-5' exonuclease activity	95	2	2.25	0.62804
GO:0019865	immunoglobulin binding	33	0	0.78	0.62823
GO:1902936	phosphatidylinositol bisphosphate binding	208	11	4.92	0.62851
GO:0004984	olfactory receptor activity	535	0	12.65	0.62895
GO:0030020	extracellular matrix structural constituent conferring tensile strength	15	0	0.35	0.63198
GO:0022892	substrate-specific transporter activity	1495	43	35.34	0.63424
GO:0015556	C4-dicarboxylate transmembrane transporter activity	12	2	0.28	0.63593
GO:0044822	poly(A) RNA binding	268	0	6.34	0.63716
GO:0003729	mRNA binding	268	0	6.34	0.63716
GO:0017069	snRNA binding	45	0	1.06	0.63873
GO:0016405	CoA-ligase activity	18	1	0.43	0.63958
GO:0022857	transmembrane transporter activity	1297	40	30.66	0.64108
GO:0008158	hedgehog receptor activity	11	1	0.26	0.64512
GO:0019113	limonene monooxygenase activity	11	0	0.26	0.64616
GO:0016623	oxidoreductase activity, acting on the aldehyde or oxo group of donors, oxygen as acceptor	11	0	0.26	0.648
GO:0015075	ion transmembrane transporter activity	1158	39	27.37	0.64878
GO:0050072	m7G(5')pppN diphosphatase activity	9	0	0.21	0.65121
GO:0008198	ferrous iron binding	18	1	0.43	0.65206
GO:0004177	aminopeptidase activity	65	0	1.54	0.65245
GO:0090484	drug transporter activity	42	0	0.99	0.65581
GO:0008853	exodeoxyribonuclease III activity	6	0	0.14	0.65622
GO:0015440	peptide-transporting ATPase activity	44	1	1.04	0.65735
GO:0042288	MHC class I protein binding	177	1	4.18	0.65871
GO:0051575	5'-deoxyribose-5-phosphate lyase activity	15	2	0.35	0.65906
GO:0046870	cadmium ion binding	15	1	0.35	0.65999
GO:0016878	acid-thiol ligase activity	35	1	0.83	0.66011
GO:0097157	pre-mRNA intronic binding	9	0	0.21	0.66152
GO:0004659	prenyltransferase activity	18	0	0.43	0.66202
GO:0071535	RING-like zinc finger domain binding	29	2	0.69	0.6639
GO:0004565	beta-galactosidase activity	8	0	0.19	0.66441
GO:0016308	1-phosphatidylinositol-4-phosphate 5-kinase activity	10	0	0.24	0.66829
GO:0005176	ErbB-2 class receptor binding	18	1	0.43	0.66842
GO:0001848	complement binding	24	0	0.57	0.66933
GO:0004886	9-cis retinoic acid receptor activity	10	0	0.24	0.67517
GO:0038048	dynorphin receptor activity	14	0	0.33	0.67629
GO:0034711	inhibin binding	21	0	0.5	0.67642
GO:0000253	3-keto sterol reductase activity	6	0	0.14	0.67804
GO:0047844	deoxycytidine deaminase activity	9	0	0.21	0.67942
GO:0001883	purine nucleoside binding	2290	50	54.13	0.68144
GO:0015350	methotrexate transporter activity	10	0	0.24	0.6821
GO:0042169	SH2 domain binding	216	3	5.11	0.68278
GO:0030160	GKAP/Homer scaffold activity	6	0	0.14	0.68366
GO:0052745	inositol phosphate phosphatase activity	26	1	0.61	0.68515
GO:0005057	receptor signaling protein activity	317	7	7.49	0.68556
GO:0005496	steroid binding	180	5	4.26	0.68859
GO:0032139	dinucleotide insertion or deletion binding	6	0	0.14	0.69193
GO:0003680	AT DNA binding	44	2	1.04	0.69221
GO:0004022	alcohol dehydrogenase (NAD) activity	16	0	0.38	0.69635
GO:0046920	alpha-(1->3)-fucosyltransferase activity	9	1	0.21	0.69678
GO:0045028	G-protein coupled purinergic nucleotide receptor activity	12	1	0.28	0.69709
GO:0016314	phosphatidylinositol-3,4,5-trisphosphate 3-phosphatase activity	6	1	0.14	0.69977
GO:0004677	DNA-dependent protein kinase activity	17	2	0.4	0.70107
GO:0016403	dimethylargininase activity	8	1	0.19	0.70289
GO:0030249	guanylate cyclase regulator activity	15	1	0.35	0.70441
GO:0005088	Ras guanyl-nucleotide exchange factor activity	244	7	5.77	0.70466
GO:0004982	N-formyl peptide receptor activity	14	0	0.33	0.70799
GO:0016638	oxidoreductase activity, acting on the CH-NH2 group of donors	23	1	0.54	0.70806
GO:0032038	myosin II heavy chain binding	7	0	0.17	0.71229
GO:0047631	ADP-ribose diphosphatase activity	14	0	0.33	0.71247
GO:0022884	macromolecule transmembrane transporter activity	26	0	0.61	0.71276
GO:0016778	diphosphotransferase activity	6	0	0.14	0.71383
GO:0005223	intracellular cGMP activated cation channel activity	8	0	0.19	0.7225
GO:0050839	cell adhesion molecule binding	379	17	8.96	0.72298
GO:0030621	U4 snRNA binding	9	0	0.21	0.72605
GO:0046933	proton-transporting ATP synthase activity, rotational mechanism	13	0	0.31	0.72606
GO:0015168	glycerol transmembrane transporter activity	14	0	0.33	0.7265
GO:0046976	histone methyltransferase activity (H3-K27 specific)	9	0	0.21	0.72783
GO:0004977	melanocortin receptor activity	18	0	0.43	0.72883
GO:0004826	phenylalanine-tRNA ligase activity	7	0	0.17	0.72989
GO:0004527	exonuclease activity	143	3	3.38	0.73034
GO:0071253	connexin binding	6	0	0.14	0.73325
GO:0004522	pancreatic ribonuclease activity	14	0	0.33	0.73357
GO:0008553	hydrogen-exporting ATPase activity, phosphorylative mechanism	16	0	0.38	0.73559
GO:0017017	MAP kinase tyrosine/serine/threonine phosphatase activity	21	2	0.5	0.73562
GO:0031492	nucleosomal DNA binding	19	2	0.45	0.73597
GO:0004620	phospholipase activity	175	5	4.14	0.73639
GO:0030215	semaphorin receptor binding	10	0	0.24	0.73658
GO:0008310	single-stranded DNA 3'-5' exodeoxyribonuclease activity	6	0	0.14	0.73785
GO:0032404	mismatch repair complex binding	22	0	0.52	0.73895
GO:0016635	oxidoreductase activity, acting on the CH-CH group of donors, quinone or related compound as acceptor	8	0	0.19	0.74406
GO:0070975	FHA domain binding	8	0	0.19	0.74464
GO:0008171	O-methyltransferase activity	18	0	0.43	0.74573
GO:0008157	protein phosphatase 1 binding	124	1	2.93	0.74701
GO:0003960	NADPH:quinone reductase activity	10	0	0.24	0.74788
GO:0017070	U6 snRNA binding	24	0	0.57	0.74847
GO:0032794	GTPase activating protein binding	40	0	0.95	0.75071
GO:0005165	neurotrophin receptor binding	37	1	0.87	0.75082
GO:0047035	testosterone dehydrogenase (NAD+) activity	15	0	0.35	0.75241
GO:0008494	translation activator activity	38	0	0.9	0.75339
GO:0015925	galactosidase activity	10	0	0.24	0.75371
GO:0016742	hydroxymethyl-, formyl- and related transferase activity	10	0	0.24	0.75586
GO:0003996	acyl-CoA ligase activity	11	0	0.26	0.75826
GO:0019799	tubulin N-acetyltransferase activity	7	0	0.17	0.75857
GO:0015250	water channel activity	16	0	0.38	0.7593
GO:0003746	translation elongation factor activity	53	0	1.25	0.75933
GO:0032795	heterotrimeric G-protein binding	6	1	0.14	0.76063
GO:0047372	acylglycerol lipase activity	10	0	0.24	0.76171
GO:0016790	thiolester hydrolase activity	166	0	3.92	0.76235
GO:0004803	transposase activity	8	0	0.19	0.76552
GO:0036122	BMP binding	6	1	0.14	0.76582
GO:0008420	CTD phosphatase activity	22	2	0.52	0.76962
GO:0030274	LIM domain binding	13	0	0.31	0.76965
GO:0004031	aldehyde oxidase activity	9	0	0.21	0.76994
GO:0004062	aryl sulfotransferase activity	12	0	0.28	0.77026
GO:0004027	alcohol sulfotransferase activity	12	0	0.28	0.77026
GO:0047894	flavonol 3-sulfotransferase activity	12	0	0.28	0.77026
GO:0050294	steroid sulfotransferase activity	12	0	0.28	0.77026
GO:0032135	DNA insertion or deletion binding	17	0	0.4	0.77038
GO:0031404	chloride ion binding	14	0	0.33	0.7729
GO:0042379	chemokine receptor binding	102	1	2.41	0.77614
GO:0008318	protein prenyltransferase activity	11	0	0.26	0.77727
GO:0005167	neurotrophin TRK receptor binding	33	1	0.78	0.77785
GO:0001517	N-acetylglucosamine 6-O-sulfotransferase activity	6	0	0.14	0.78072
GO:0030107	HLA-A specific inhibitory MHC class I receptor activity	105	0	2.48	0.78134
GO:0046977	TAP binding	34	1	0.8	0.78214
GO:0004298	threonine-type endopeptidase activity	37	0	0.87	0.78314
GO:0070003	threonine-type peptidase activity	37	0	0.87	0.78314
GO:0052815	medium-chain acyl-CoA hydrolase activity	6	0	0.14	0.78368
GO:0008467	[heparan sulfate]-glucosamine 3-sulfotransferase 1 activity	8	0	0.19	0.78426
GO:0004509	steroid 21-monooxygenase activity	6	0	0.14	0.78546
GO:0015662	ATPase activity, coupled to transmembrane movement of ions, phosphorylative mechanism	48	1	1.13	0.78618
GO:0004629	phospholipase C activity	96	4	2.27	0.78786
GO:0008409	5'-3' exonuclease activity	18	0	0.43	0.78882
GO:0004435	phosphatidylinositol phospholipase C activity	94	4	2.22	0.7918
GO:0016889	endodeoxyribonuclease activity, producing 3'-phosphomonoesters	11	0	0.26	0.79223
GO:0005097	Rab GTPase activator activity	75	0	1.77	0.79299
GO:0004190	aspartic-type endopeptidase activity	36	1	0.85	0.79545
GO:0050656	3'-phosphoadenosine 5'-phosphosulfate binding	8	0	0.19	0.799
GO:0034353	RNA pyrophosphohydrolase activity	6	0	0.14	0.79909
GO:0016835	carbon-oxygen lyase activity	88	5	2.08	0.79977
GO:0016624	oxidoreductase activity, acting on the aldehyde or oxo group of donors, disulfide as acceptor	9	0	0.21	0.80129
GO:0005542	folic acid binding	25	0	0.59	0.81068
GO:0008137	NADH dehydrogenase (ubiquinone) activity	61	3	1.44	0.81216
GO:0050136	NADH dehydrogenase (quinone) activity	61	3	1.44	0.81216
GO:0036459	ubiquitinyl hydrolase activity	138	1	3.26	0.81357
GO:0031433	telethonin binding	9	1	0.21	0.81369
GO:0022891	substrate-specific transmembrane transporter activity	1236	39	29.22	0.81409
GO:0045125	bioactive lipid receptor activity	11	0	0.26	0.81509
GO:0003954	NADH dehydrogenase activity	62	3	1.47	0.81593
GO:0004024	alcohol dehydrogenase activity, zinc-dependent	7	0	0.17	0.81601
GO:0005503	all-trans retinal binding	7	0	0.17	0.81601
GO:0019115	benzaldehyde dehydrogenase activity	7	0	0.17	0.81601
GO:0018467	formaldehyde dehydrogenase activity	7	0	0.17	0.81601
GO:0051903	S-(hydroxymethyl)glutathione dehydrogenase activity	7	0	0.17	0.81601
GO:0016888	endodeoxyribonuclease activity, producing 5'-phosphomonoesters	18	0	0.43	0.81608
GO:0016709	oxidoreductase activity, acting on paired donors, with incorporation or reduction of molecular oxygen, NAD(P)H as one donor, and incorporation of one atom of oxygen	103	1	2.43	0.81657
GO:0035276	ethanol binding	9	0	0.21	0.81881
GO:0003906	DNA-(apurinic or apyrimidinic site) lyase activity	26	2	0.61	0.82158
GO:0015204	urea transmembrane transporter activity	6	0	0.14	0.82198
GO:0015254	glycerol channel activity	6	0	0.14	0.82224
GO:0033549	MAP kinase phosphatase activity	30	2	0.71	0.82329
GO:0005381	iron ion transmembrane transporter activity	9	0	0.21	0.82396
GO:0070001	aspartic-type peptidase activity	37	1	0.87	0.82418
GO:0030184	nitric oxide transmembrane transporter activity	7	0	0.17	0.82464
GO:0035379	carbon dioxide transmembrane transporter activity	7	0	0.17	0.82464
GO:0035939	microsatellite binding	8	1	0.19	0.82651
GO:0042805	actinin binding	73	3	1.73	0.82746
GO:0004523	RNA-DNA hybrid ribonuclease activity	12	0	0.28	0.82891
GO:0016160	amylase activity	8	0	0.19	0.83069
GO:0001016	RNA polymerase III regulatory region DNA binding	7	0	0.17	0.8315
GO:0060229	lipase activator activity	50	0	1.18	0.83199
GO:0048020	CCR chemokine receptor binding	74	0	1.75	0.83228
GO:0019783	small conjugating protein-specific protease activity	127	1	3	0.83433
GO:0016971	flavin-linked sulfhydryl oxidase activity	6	0	0.14	0.83551
GO:0016298	lipase activity	198	5	4.68	0.84082
GO:0004957	prostaglandin E receptor activity	7	0	0.17	0.84161
GO:0015926	glucosidase activity	17	0	0.4	0.84267
GO:0008821	crossover junction endodeoxyribonuclease activity	8	0	0.19	0.8442
GO:0001972	retinoic acid binding	67	2	1.58	0.84732
GO:0004364	glutathione transferase activity	39	0	0.92	0.84842
GO:0008009	chemokine activity	66	1	1.56	0.84865
GO:0016655	oxidoreductase activity, acting on NAD(P)H, quinone or similar compound as acceptor	113	4	2.67	0.84923
GO:0008527	taste receptor activity	56	0	1.32	0.85134
GO:0004221	ubiquitin thiolesterase activity	118	0	2.79	0.85154
GO:0090599	alpha-glucosidase activity	10	0	0.24	0.85238
GO:0016015	morphogen activity	10	1	0.24	0.85257
GO:0004843	ubiquitin-specific protease activity	117	1	2.77	0.85346
GO:0004518	nuclease activity	347	8	8.2	0.85596
GO:0008238	exopeptidase activity	154	0	3.64	0.85703
GO:0032090	Pyrin domain binding	13	0	0.31	0.8572
GO:0008296	3'-5'-exodeoxyribonuclease activity	10	0	0.24	0.85845
GO:0023029	MHC class Ib protein binding	64	0	1.51	0.85871
GO:0005344	oxygen transporter activity	18	0	0.43	0.86113
GO:0031491	nucleosome binding	31	2	0.73	0.86134
GO:0005148	prolactin receptor binding	9	0	0.21	0.86198
GO:0030545	receptor regulator activity	136	5	3.21	0.86508
GO:0052834	inositol monophosphate phosphatase activity	6	0	0.14	0.86806
GO:0030547	receptor inhibitor activity	57	0	1.35	0.86824
GO:0048019	receptor antagonist activity	57	0	1.35	0.86824
GO:0004980	melanocyte-stimulating hormone receptor activity	6	0	0.14	0.87457
GO:0008430	selenium binding	20	0	0.47	0.8758
GO:0004520	endodeoxyribonuclease activity	68	2	1.61	0.87755
GO:0005198	structural molecule activity	1145	40	27.07	0.87867
GO:0005501	retinoid binding	100	2	2.36	0.88102
GO:0019840	isoprenoid binding	100	2	2.36	0.88102
GO:0015020	glucuronosyltransferase activity	41	1	0.97	0.88237
GO:0016209	antioxidant activity	123	2	2.91	0.88353
GO:0004745	retinol dehydrogenase activity	42	0	0.99	0.88406
GO:0034594	phosphatidylinositol trisphosphate phosphatase activity	13	1	0.31	0.88406
GO:0004430	1-phosphatidylinositol 4-kinase activity	7	0	0.17	0.88502
GO:0016788	hydrolase activity, acting on ester bonds	1202	38	28.41	0.88681
GO:0016165	linoleate 13S-lipoxygenase activity	8	0	0.19	0.88754
GO:0004051	arachidonate 5-lipoxygenase activity	8	0	0.19	0.88754
GO:0016004	phospholipase activator activity	48	0	1.13	0.88787
GO:0031726	CCR1 chemokine receptor binding	48	0	1.13	0.88787
GO:0030250	guanylate cyclase activator activity	13	1	0.31	0.88978
GO:0010853	cyclase activator activity	13	1	0.31	0.88978
GO:0033038	bitter taste receptor activity	40	0	0.95	0.89148
GO:0004519	endonuclease activity	194	6	4.59	0.89159
GO:0019144	ADP-sugar diphosphatase activity	7	0	0.17	0.89669
GO:0019862	IgA binding	17	0	0.4	0.8977
GO:0016229	steroid dehydrogenase activity	89	1	2.1	0.8988
GO:0008177	succinate dehydrogenase (ubiquinone) activity	6	0	0.14	0.89889
GO:0031210	phosphatidylcholine binding	25	0	0.59	0.89925
GO:0038036	sphingosine-1-phosphate receptor activity	6	0	0.14	0.89999
GO:0019966	interleukin-1 binding	11	0	0.26	0.90415
GO:0008320	protein transmembrane transporter activity	24	0	0.57	0.90575
GO:0045182	translation regulator activity	101	1	2.39	0.90644
GO:0010857	calcium-dependent protein kinase activity	39	0	0.92	0.90793
GO:0004536	deoxyribonuclease activity	92	2	2.17	0.90971
GO:0004528	phosphodiesterase I activity	7	0	0.17	0.91007
GO:0031730	CCR5 chemokine receptor binding	38	0	0.9	0.91019
GO:0009931	calcium-dependent protein serine/threonine kinase activity	38	0	0.9	0.91019
GO:0004698	calcium-dependent protein kinase C activity	38	0	0.9	0.91019
GO:0008486	diphosphoinositol-polyphosphate diphosphatase activity	6	0	0.14	0.91077
GO:0016668	oxidoreductase activity, acting on a sulfur group of donors, NAD(P) as acceptor	12	0	0.28	0.91351
GO:0032190	acrosin binding	21	0	0.5	0.91468
GO:0004335	galactokinase activity	6	0	0.14	0.91823
GO:0016997	alpha-sialidase activity	12	0	0.28	0.91857
GO:0004308	exo-alpha-sialidase activity	12	0	0.28	0.91857
GO:0052794	exo-alpha-(2->3)-sialidase activity	12	0	0.28	0.91857
GO:0052795	exo-alpha-(2->6)-sialidase activity	12	0	0.28	0.91857
GO:0052796	exo-alpha-(2->8)-sialidase activity	12	0	0.28	0.91857
GO:0016894	endonuclease activity, active with either ribo- or deoxyribonucleic acids and producing 3'-phosphomonoesters	37	0	0.87	0.91982
GO:0046817	chemokine receptor antagonist activity	33	0	0.78	0.92155
GO:0030298	receptor signaling protein tyrosine kinase activator activity	33	0	0.78	0.92155
GO:0016684	oxidoreductase activity, acting on peroxide as acceptor	77	1	1.82	0.92261
GO:0004601	peroxidase activity	77	1	1.82	0.92261
GO:0004485	methylcrotonoyl-CoA carboxylase activity	6	0	0.14	0.92998
GO:0048256	flap endonuclease activity	13	0	0.31	0.93099
GO:0050291	sphingosine N-acyltransferase activity	20	1	0.47	0.93307
GO:0030280	structural constituent of epidermis	72	0	1.7	0.93626
GO:0016891	endoribonuclease activity, producing 5'-phosphomonoesters	38	0	0.9	0.93777
GO:0008395	steroid hydroxylase activity	60	0	1.42	0.93983
GO:0004549	tRNA-specific ribonuclease activity	27	0	0.64	0.94087
GO:0030619	U1 snRNA binding	10	0	0.24	0.94256
GO:0016892	endoribonuclease activity, producing 3'-phosphomonoesters	26	0	0.61	0.94299
GO:0017108	5'-flap endonuclease activity	10	0	0.24	0.94649
GO:0042974	retinoic acid receptor binding	58	0	1.37	0.94884
GO:0031729	CCR4 chemokine receptor binding	21	0	0.5	0.94937
GO:1901677	phosphate transmembrane transporter activity	41	0	0.97	0.95325
GO:0016813	hydrolase activity, acting on carbon-nitrogen (but not peptide) bonds, in linear amidines	24	1	0.57	0.95408
GO:0031862	prostanoid receptor binding	32	0	0.76	0.95417
GO:0031870	thromboxane A2 receptor binding	30	0	0.71	0.95697
GO:0004602	glutathione peroxidase activity	36	0	0.85	0.96312
GO:0016712	oxidoreductase activity, acting on paired donors, with incorporation or reduction of molecular oxygen, reduced flavin or flavoprotein as one donor, and incorporation of one atom of oxygen	44	0	1.04	0.96386
GO:0052816	long-chain acyl-CoA hydrolase activity	6	0	0.14	0.96509
GO:0004778	succinyl-CoA hydrolase activity	6	0	0.14	0.96509
GO:0032407	MutSalpha complex binding	17	0	0.4	0.96596
GO:0070990	snRNP binding	10	0	0.24	0.96617
GO:0004735	pyrroline-5-carboxylate reductase activity	6	0	0.14	0.96623
GO:0017112	Rab guanyl-nucleotide exchange factor activity	54	0	1.28	0.96719
GO:0016725	oxidoreductase activity, acting on CH or CH2 groups	39	0	0.92	0.96791
GO:0070330	aromatase activity	39	0	0.92	0.96791
GO:0000104	succinate dehydrogenase activity	8	0	0.19	0.96943
GO:0017002	activin-activated receptor activity	14	0	0.33	0.96951
GO:0034875	caffeine oxidase activity	33	0	0.78	0.97278
GO:0033695	oxidoreductase activity, acting on CH or CH2 groups, quinone or similar compound as acceptor	33	0	0.78	0.97278
GO:0005350	pyrimidine nucleobase transmembrane transporter activity	7	0	0.17	0.97378
GO:0030197	extracellular matrix constituent, lubricant activity	10	0	0.24	0.97401
GO:0000213	tRNA-intron endonuclease activity	11	0	0.26	0.97549
GO:0008404	arachidonic acid 14,15-epoxygenase activity	25	0	0.59	0.97932
GO:0008405	arachidonic acid 11,12-epoxygenase activity	25	0	0.59	0.97932
GO:0071614	linoleic acid epoxygenase activity	25	0	0.59	0.97932
GO:0031720	haptoglobin binding	12	0	0.28	0.98071
GO:0003677	DNA binding	3337	66	78.89	0.98643
GO:0010340	carboxyl-O-methyltransferase activity	7	0	0.17	0.9867
GO:0051998	protein carboxyl O-methyltransferase activity	7	0	0.17	0.9867
GO:0005080	protein kinase C binding	132	3	3.12	0.98933
GO:0004540	ribonuclease activity	142	2	3.36	0.99013
GO:0008391	arachidonic acid monooxygenase activity	52	0	1.23	0.99038
GO:0008392	arachidonic acid epoxygenase activity	52	0	1.23	0.99038
GO:0004668	protein-arginine deiminase activity	11	0	0.26	0.99112
GO:0004791	thioredoxin-disulfide reductase activity	8	0	0.19	0.99202
GO:0016410	N-acyltransferase activity	359	5	8.49	0.99268
GO:0004675	transmembrane receptor protein serine/threonine kinase activity	25	2	0.59	0.99441
GO:0015605	organophosphate ester transmembrane transporter activity	35	0	0.83	0.9963
GO:0004521	endoribonuclease activity	72	0	1.7	0.99816
GO:0016893	endonuclease activity, active with either ribo- or deoxyribonucleic acids and producing 5'-phosphomonoesters	56	0	1.32	0.99857
GO:0016018	cyclosporin A binding	22	0	0.52	0.99899
GO:1901363	heterocyclic compound binding	7530	154	178.01	0.99903
GO:0019843	rRNA binding	84	0	1.99	0.99903
GO:0097159	organic cyclic compound binding	7746	161	183.11	0.99929
GO:0003735	structural constituent of ribosome	212	0	5.01	0.99981
GO:0004566	beta-glucuronidase activity	8	0	0.19	0.99986
GO:0004771	sterol esterase activity	9	0	0.21	1
GO:0022858	alanine transmembrane transporter activity	16	2	0.38	1
GO:0022889	serine transmembrane transporter activity	17	3	0.4	1
GO:0090595	acetyl-CoA:L-lysine N6-acetyltransferase	280	3	6.62	1
GO:0019198	transmembrane receptor protein phosphatase activity	36	2	0.85	1
GO:0097617	annealing activity	20	0	0.47	1
GO:0003674	molecular_function	19628	464	464	1
GO:0003676	nucleic acid binding	4862	84	114.94	1
GO:0071814	protein-lipid complex binding	77	3	1.82	1
GO:0097472	cyclin-dependent protein kinase activity	50	0	1.18	1
GO:0032129	histone deacetylase activity (H3-K9 specific)	13	1	0.31	1
GO:0035381	ATP-gated ion channel activity	7	1	0.17	1
Note: KS, Kolmogorov– Smirnov
