# Supplementary material for: Different transcriptome profiles between human retinoblastoma Y79 cells and an etoposide-resistant subline reveal a chemoresistance mechanism
Source: BMC Ophthalmol. 2020 Mar 6;20:92. doi: 10.1186/s12886-020-01348-6 (PMC7060629; doi:10.1186/s12886-020-01348-6)
Supplement: Supplementary file 5 — Additional file 5: Table S5. The enriched pathways of KEGG analysis. [file 12886_2020_1348_MOESM5_ESM.xls]

## Sheet: Table S5
Table S5. The enriched pathways of KEGG analysis
KEGG pathway	ko_id	Cluter_frequency	Genome_frequency	P-value	Corrected_P-value (q-value)
Neuroactive ligand-receptor interaction	ko04080	21 out of 210 10%	290 out of 7900 3.67088607594937%	2.69124e-05	0.00398304
Calcium signaling pathway	ko04020	14 out of 210 6.66666666666667%	189 out of 7900 2.39240506329114%	0.000490245	0.0725563
Arrhythmogenic right ventricular cardiomyopathy (ARVC)	ko05412	8 out of 210 3.80952380952381%	71 out of 7900 0.89873417721519%	0.000550706	0.0815045
Insulin secretion	ko04911	9 out of 210 4.28571428571429%	91 out of 7900 1.15189873417722%	0.000662495	0.0980493
HIF-1 signaling pathway	ko04066	9 out of 210 4.28571428571429%	105 out of 7900 1.32911392405063%	0.00184493	0.27305
Adrenergic signaling in cardiomyocytes	ko04261	11 out of 210 5.23809523809524%	154 out of 7900 1.94936708860759%	0.00260772	0.385943
Axon guidance	ko04360	10 out of 210 4.76190476190476%	132 out of 7900 1.67088607594937%	0.00263967	0.390672
Glutamatergic synapse	ko04724	9 out of 210 4.28571428571429%	116 out of 7900 1.46835443037975%	0.00364338	0.53922
Dilated cardiomyopathy	ko05414	8 out of 210 3.80952380952381%	97 out of 7900 1.22784810126582%	0.00415551	0.615016
Circadian entrainment	ko04713	8 out of 210 3.80952380952381%	97 out of 7900 1.22784810126582%	0.00415551	0.615016
Cardiac muscle contraction	ko04260	7 out of 210 3.33333333333333%	77 out of 7900 0.974683544303797%	0.00422301	0.625006
PI3K-Akt signaling pathway	ko04151	19 out of 210 9.04761904761905%	375 out of 7900 4.74683544303798%	0.00507898	0.75169
Hypertrophic cardiomyopathy (HCM)	ko05410	7 out of 210 3.33333333333333%	88 out of 7900 1.11392405063291%	0.00873201	1
ECM-receptor interaction	ko04512	8 out of 210 3.80952380952381%	110 out of 7900 1.39240506329114%	0.00879598	1
Oxytocin signaling pathway	ko04921	10 out of 210 4.76190476190476%	160 out of 7900 2.0253164556962%	0.0101425	1
Dopaminergic synapse	ko04728	9 out of 210 4.28571428571429%	136 out of 7900 1.72151898734177%	0.0101628	1
Fructose and mannose metabolism	ko00051	4 out of 210 1.9047619047619%	33 out of 7900 0.417721518987342%	0.0108544	1
Pathways in cancer	ko05200	19 out of 210 9.04761904761905%	409 out of 7900 5.17721518987342%	0.0123713	1
FoxO signaling pathway	ko04068	9 out of 210 4.28571428571429%	142 out of 7900 1.79746835443038%	0.0132418	1
Pancreatic secretion	ko04972	7 out of 210 3.33333333333333%	97 out of 7900 1.22784810126582%	0.014481	1
cGMP-PKG signaling pathway	ko04022	10 out of 210 4.76190476190476%	176 out of 7900 2.22784810126582%	0.0187761	1
cAMP signaling pathway	ko04024	11 out of 210 5.23809523809524%	208 out of 7900 2.63291139240506%	0.0227113	1
Rap1 signaling pathway	ko04015	11 out of 210 5.23809523809524%	219 out of 7900 2.77215189873418%	0.0315934	1
Glycosphingolipid biosynthesis - lacto and neolacto series	ko00601	3 out of 210 1.42857142857143%	27 out of 7900 0.341772151898734%	0.0338823	1
p53 signaling pathway	ko04115	5 out of 210 2.38095238095238%	68 out of 7900 0.860759493670886%	0.0341409	1
Glycolysis / Gluconeogenesis	ko00010	5 out of 210 2.38095238095238%	69 out of 7900 0.873417721518987%	0.0360433	1
Salivary secretion	ko04970	6 out of 210 2.85714285714286%	93 out of 7900 1.17721518987342%	0.0370414	1
Renal cell carcinoma	ko05211	5 out of 210 2.38095238095238%	70 out of 7900 0.886075949367089%	0.0380098	1
Protein digestion and absorption	ko04974	6 out of 210 2.85714285714286%	95 out of 7900 1.20253164556962%	0.0404595	1
GABAergic synapse	ko04727	6 out of 210 2.85714285714286%	95 out of 7900 1.20253164556962%	0.0404595	1
Focal adhesion	ko04510	11 out of 210 5.23809523809524%	230 out of 7900 2.91139240506329%	0.0427176	1
Central carbon metabolism in cancer	ko05230	5 out of 210 2.38095238095238%	73 out of 7900 0.924050632911392%	0.0442981	1
Morphine addiction	ko05032	6 out of 210 2.85714285714286%	99 out of 7900 1.25316455696203%	0.0478794	1
Galactose metabolism	ko00052	3 out of 210 1.42857142857143%	31 out of 7900 0.392405063291139%	0.0482231	1
Mucin type O-Glycan biosynthesis	ko00512	3 out of 210 1.42857142857143%	31 out of 7900 0.392405063291139%	0.0482231	1
Vascular smooth muscle contraction	ko04270	7 out of 210 3.33333333333333%	127 out of 7900 1.60759493670886%	0.0521992	1
Cocaine addiction	ko05030	4 out of 210 1.9047619047619%	54 out of 7900 0.683544303797468%	0.0546969	1
Alcoholism	ko05034	8 out of 210 3.80952380952381%	157 out of 7900 1.9873417721519%	0.0576931	1
Retrograde endocannabinoid signaling	ko04723	6 out of 210 2.85714285714286%	104 out of 7900 1.31645569620253%	0.0582678	1
MicroRNAs in cancer	ko05206	8 out of 210 3.80952380952381%	160 out of 7900 2.0253164556962%	0.063057	1
Parkinson's disease	ko05012	8 out of 210 3.80952380952381%	163 out of 7900 2.06329113924051%	0.0687234	1
Alzheimer's disease	ko05010	9 out of 210 4.28571428571429%	192 out of 7900 2.43037974683544%	0.0699284	1
Nitrogen metabolism	ko00910	2 out of 210 0.952380952380952%	17 out of 7900 0.215189873417722%	0.0736357	1
Type II diabetes mellitus	ko04930	4 out of 210 1.9047619047619%	60 out of 7900 0.759493670886076%	0.0747655	1
Regulation of actin cytoskeleton	ko04810	10 out of 210 4.76190476190476%	226 out of 7900 2.86075949367089%	0.0786791	1
2-Oxocarboxylic acid metabolism	ko01210	2 out of 210 0.952380952380952%	19 out of 7900 0.240506329113924%	0.0894725	1
Starch and sucrose metabolism	ko00500	4 out of 210 1.9047619047619%	64 out of 7900 0.810126582278481%	0.0899387	1
Cholinergic synapse	ko04725	6 out of 210 2.85714285714286%	118 out of 7900 1.49367088607595%	0.094003	1
ErbB signaling pathway	ko04012	5 out of 210 2.38095238095238%	92 out of 7900 1.16455696202532%	0.0977596	1
Arginine and proline metabolism	ko00330	4 out of 210 1.9047619047619%	66 out of 7900 0.835443037974684%	0.0980385	1
Cell adhesion molecules (CAMs)	ko04514	11 out of 210 5.23809523809524%	267 out of 7900 3.37974683544304%	0.0989902	1
Nicotine addiction	ko05033	3 out of 210 1.42857142857143%	42 out of 7900 0.531645569620253%	0.099967	1
Aldosterone-regulated sodium reabsorption	ko04960	3 out of 210 1.42857142857143%	42 out of 7900 0.531645569620253%	0.099967	1
Small cell lung cancer	ko05222	5 out of 210 2.38095238095238%	93 out of 7900 1.17721518987342%	0.101209	1
Tight junction	ko04530	7 out of 210 3.33333333333333%	149 out of 7900 1.88607594936709%	0.101811	1
Amphetamine addiction	ko05031	4 out of 210 1.9047619047619%	68 out of 7900 0.860759493670886%	0.106467	1
Leukocyte transendothelial migration	ko04670	6 out of 210 2.85714285714286%	123 out of 7900 1.55696202531646%	0.109096	1
Mineral absorption	ko04978	3 out of 210 1.42857142857143%	45 out of 7900 0.569620253164557%	0.116803	1
Proteoglycans in cancer	ko05205	9 out of 210 4.28571428571429%	216 out of 7900 2.73417721518987%	0.121427	1
Insulin signaling pathway	ko04910	7 out of 210 3.33333333333333%	157 out of 7900 1.9873417721519%	0.124615	1
Gap junction	ko04540	5 out of 210 2.38095238095238%	100 out of 7900 1.26582278481013%	0.12701	1
Oxidative phosphorylation	ko00190	7 out of 210 3.33333333333333%	158 out of 7900 2%	0.127636	1
Gastric acid secretion	ko04971	4 out of 210 1.9047619047619%	73 out of 7900 0.924050632911392%	0.128898	1
AMPK signaling pathway	ko04152	6 out of 210 2.85714285714286%	130 out of 7900 1.64556962025316%	0.132178	1
mTOR signaling pathway	ko04150	4 out of 210 1.9047619047619%	74 out of 7900 0.936708860759494%	0.133605	1
Inflammatory mediator regulation of TRP channels	ko04750	5 out of 210 2.38095238095238%	103 out of 7900 1.30379746835443%	0.138911	1
MAPK signaling pathway	ko04010	11 out of 210 5.23809523809524%	289 out of 7900 3.65822784810127%	0.147025	1
Biosynthesis of amino acids	ko01230	4 out of 210 1.9047619047619%	81 out of 7900 1.0253164556962%	0.16841	1
Pentose phosphate pathway	ko00030	2 out of 210 0.952380952380952%	28 out of 7900 0.354430379746835%	0.169908	1
Circadian rhythm	ko04710	2 out of 210 0.952380952380952%	29 out of 7900 0.367088607594937%	0.179477	1
Phototransduction	ko04744	2 out of 210 0.952380952380952%	29 out of 7900 0.367088607594937%	0.179477	1
Notch signaling pathway	ko04330	3 out of 210 1.42857142857143%	58 out of 7900 0.734177215189873%	0.199649	1
Platelet activation	ko04611	6 out of 210 2.85714285714286%	150 out of 7900 1.89873417721519%	0.209172	1
Transcriptional misregulation in cancer	ko05202	7 out of 210 3.33333333333333%	182 out of 7900 2.30379746835443%	0.210314	1
Amyotrophic lateral sclerosis (ALS)	ko05014	3 out of 210 1.42857142857143%	62 out of 7900 0.784810126582278%	0.227482	1
Estrogen signaling pathway	ko04915	5 out of 210 2.38095238095238%	123 out of 7900 1.55696202531646%	0.228993	1
GnRH signaling pathway	ko04912	4 out of 210 1.9047619047619%	94 out of 7900 1.18987341772152%	0.239999	1
Long-term depression	ko04730	3 out of 210 1.42857142857143%	64 out of 7900 0.810126582278481%	0.241667	1
Prostate cancer	ko05215	4 out of 210 1.9047619047619%	95 out of 7900 1.20253164556962%	0.245788	1
Dorso-ventral axis formation	ko04320	2 out of 210 0.952380952380952%	37 out of 7900 0.468354430379747%	0.258045	1
Long-term potentiation	ko04720	3 out of 210 1.42857142857143%	67 out of 7900 0.848101265822785%	0.263203	1
Thyroid hormone signaling pathway	ko04919	5 out of 210 2.38095238095238%	130 out of 7900 1.64556962025316%	0.263914	1
Bladder cancer	ko05219	2 out of 210 0.952380952380952%	38 out of 7900 0.481012658227848%	0.267979	1
Ubiquitin mediated proteolysis	ko04120	5 out of 210 2.38095238095238%	138 out of 7900 1.74683544303797%	0.305177	1
Carbon metabolism	ko01200	4 out of 210 1.9047619047619%	110 out of 7900 1.39240506329114%	0.335346	1
Melanoma	ko05218	3 out of 210 1.42857142857143%	77 out of 7900 0.974683544303797%	0.336179	1
Thyroid hormone synthesis	ko04918	3 out of 210 1.42857142857143%	78 out of 7900 0.987341772151899%	0.343502	1
Bacterial invasion of epithelial cells	ko05100	3 out of 210 1.42857142857143%	78 out of 7900 0.987341772151899%	0.343502	1
Hepatitis C	ko05160	5 out of 210 2.38095238095238%	146 out of 7900 1.84810126582278%	0.347329	1
Non-alcoholic fatty liver disease (NAFLD)	ko04932	6 out of 210 2.85714285714286%	181 out of 7900 2.29113924050633%	0.350075	1
Amino sugar and nucleotide sugar metabolism	ko00520	2 out of 210 0.952380952380952%	48 out of 7900 0.607594936708861%	0.366222	1
N-Glycan biosynthesis	ko00510	2 out of 210 0.952380952380952%	50 out of 7900 0.632911392405063%	0.385352	1
Porphyrin and chlorophyll metabolism	ko00860	2 out of 210 0.952380952380952%	50 out of 7900 0.632911392405063%	0.385352	1
Oocyte meiosis	ko04114	4 out of 210 1.9047619047619%	119 out of 7900 1.50632911392405%	0.390012	1
Purine metabolism	ko00230	6 out of 210 2.85714285714286%	190 out of 7900 2.40506329113924%	0.393077	1
Valine, leucine and isoleucine degradation	ko00280	2 out of 210 0.952380952380952%	51 out of 7900 0.645569620253165%	0.394824	1
Ovarian steroidogenesis	ko04913	2 out of 210 0.952380952380952%	53 out of 7900 0.670886075949367%	0.413564	1
TGF-beta signaling pathway	ko04350	3 out of 210 1.42857142857143%	88 out of 7900 1.11392405063291%	0.416006	1
Serotonergic synapse	ko04726	4 out of 210 1.9047619047619%	124 out of 7900 1.56962025316456%	0.420174	1
Malaria	ko05144	2 out of 210 0.952380952380952%	58 out of 7900 0.734177215189873%	0.459099	1
Lysine degradation	ko00310	2 out of 210 0.952380952380952%	60 out of 7900 0.759493670886076%	0.476737	1
Non-small cell lung cancer	ko05223	2 out of 210 0.952380952380952%	64 out of 7900 0.810126582278481%	0.510945	1
VEGF signaling pathway	ko04370	2 out of 210 0.952380952380952%	66 out of 7900 0.835443037974684%	0.527494	1
Glioma	ko05214	2 out of 210 0.952380952380952%	68 out of 7900 0.860759493670886%	0.543662	1
Cytokine-cytokine receptor interaction	ko04060	8 out of 210 3.80952380952381%	299 out of 7900 3.78481012658228%	0.544106	1
Taste transduction	ko04742	2 out of 210 0.952380952380952%	73 out of 7900 0.924050632911392%	0.582382	1
Bile secretion	ko04976	2 out of 210 0.952380952380952%	75 out of 7900 0.949367088607595%	0.597182	1
Signaling pathways regulating pluripotency of stem cells	ko04550	4 out of 210 1.9047619047619%	157 out of 7900 1.9873417721519%	0.604785	1
Adherens junction	ko04520	2 out of 210 0.952380952380952%	77 out of 7900 0.974683544303797%	0.611588	1
Prolactin signaling pathway	ko04917	2 out of 210 0.952380952380952%	77 out of 7900 0.974683544303797%	0.611588	1
Legionellosis	ko05134	2 out of 210 0.952380952380952%	78 out of 7900 0.987341772151899%	0.618643	1
Ras signaling pathway	ko04014	6 out of 210 2.85714285714286%	243 out of 7900 3.07594936708861%	0.631263	1
Jak-STAT signaling pathway	ko04630	4 out of 210 1.9047619047619%	163 out of 7900 2.06329113924051%	0.634389	1
Neurotrophin signaling pathway	ko04722	3 out of 210 1.42857142857143%	124 out of 7900 1.56962025316456%	0.645368	1
Viral carcinogenesis	ko05203	6 out of 210 2.85714285714286%	249 out of 7900 3.15189873417722%	0.654754	1
Cell cycle	ko04110	3 out of 210 1.42857142857143%	126 out of 7900 1.59493670886076%	0.65609	1
Chemokine signaling pathway	ko04062	5 out of 210 2.38095238095238%	209 out of 7900 2.64556962025316%	0.657498	1
Adipocytokine signaling pathway	ko04920	2 out of 210 0.952380952380952%	85 out of 7900 1.07594936708861%	0.665288	1
Amoebiasis	ko05146	3 out of 210 1.42857142857143%	128 out of 7900 1.62025316455696%	0.666579	1
B cell receptor signaling pathway	ko04662	2 out of 210 0.952380952380952%	86 out of 7900 1.08860759493671%	0.671565	1
TNF signaling pathway	ko04668	3 out of 210 1.42857142857143%	131 out of 7900 1.65822784810127%	0.681875	1
Peroxisome	ko04146	2 out of 210 0.952380952380952%	88 out of 7900 1.11392405063291%	0.683833	1
Sphingolipid signaling pathway	ko04071	3 out of 210 1.42857142857143%	133 out of 7900 1.68354430379747%	0.691782	1
Phosphatidylinositol signaling system	ko04070	2 out of 210 0.952380952380952%	90 out of 7900 1.13924050632911%	0.695726	1
Apoptosis	ko04210	2 out of 210 0.952380952380952%	95 out of 7900 1.20253164556962%	0.72385	1
Progesterone-mediated oocyte maturation	ko04914	2 out of 210 0.952380952380952%	96 out of 7900 1.21518987341772%	0.729206	1
Wnt signaling pathway	ko04310	3 out of 210 1.42857142857143%	144 out of 7900 1.82278481012658%	0.74215	1
mRNA surveillance pathway	ko03015	2 out of 210 0.952380952380952%	101 out of 7900 1.27848101265823%	0.754683	1
Fc gamma R-mediated phagocytosis	ko04666	2 out of 210 0.952380952380952%	101 out of 7900 1.27848101265823%	0.754683	1
Melanogenesis	ko04916	2 out of 210 0.952380952380952%	104 out of 7900 1.31645569620253%	0.768961	1
Hippo signaling pathway	ko04390	3 out of 210 1.42857142857143%	156 out of 7900 1.9746835443038%	0.789437	1
Hepatitis B	ko05161	3 out of 210 1.42857142857143%	160 out of 7900 2.0253164556962%	0.803521	1
Choline metabolism in cancer	ko05231	2 out of 210 0.952380952380952%	112 out of 7900 1.41772151898734%	0.803561	1
T cell receptor signaling pathway	ko04660	2 out of 210 0.952380952380952%	118 out of 7900 1.49367088607595%	0.826424	1
Chagas disease (American trypanosomiasis)	ko05142	2 out of 210 0.952380952380952%	123 out of 7900 1.55696202531646%	0.843626	1
Endocytosis	ko04144	5 out of 210 2.38095238095238%	274 out of 7900 3.46835443037975%	0.85948	1
Epstein-Barr virus infection	ko05169	5 out of 210 2.38095238095238%	286 out of 7900 3.62025316455696%	0.883112	1
Protein processing in endoplasmic reticulum	ko04141	3 out of 210 1.42857142857143%	196 out of 7900 2.48101265822785%	0.89807	1
HTLV-I infection	ko05166	7 out of 210 3.33333333333333%	402 out of 7900 5.08860759493671%	0.916095	1
Huntington's disease	ko05016	3 out of 210 1.42857142857143%	209 out of 7900 2.64556962025316%	0.920601	1
Inflammatory bowel disease (IBD)	ko05321	2 out of 210 0.952380952380952%	157 out of 7900 1.9873417721519%	0.925042	1
Leishmaniasis	ko05140	2 out of 210 0.952380952380952%	168 out of 7900 2.12658227848101%	0.941387	1
Toxoplasmosis	ko05145	3 out of 210 1.42857142857143%	225 out of 7900 2.84810126582278%	0.942081	1
Osteoclast differentiation	ko04380	2 out of 210 0.952380952380952%	193 out of 7900 2.44303797468354%	0.966885	1
Rheumatoid arthritis	ko05323	2 out of 210 0.952380952380952%	201 out of 7900 2.54430379746835%	0.972501	1
Influenza A	ko05164	3 out of 210 1.42857142857143%	287 out of 7900 3.63291139240506%	0.984081	1
Phagosome	ko04145	2 out of 210 0.952380952380952%	321 out of 7900 4.06329113924051%	0.998517	1
Herpes simplex infection	ko05168	2 out of 210 0.952380952380952%	345 out of 7900 4.36708860759494%	0.999192	1
